# Supplementary material for: Spatial and Temporal Analysis of Impacts of Hurricane Florence on Criteria Air Pollutants and Air Toxics in Eastern North Carolina
Source: Int J Environ Res Public Health. 2022 Feb 3;19(3):1757. doi: 10.3390/ijerph19031757 (PMC8835244; doi:10.3390/ijerph19031757)
Supplement: Supplementary file 1 [file ijerph-19-01757-s001.zip]

Archive with 8 entries (7 files):
- Supplementary Revised/
- __MACOSX/._Supplementary Revised
- Supplementary Revised/Supplementary data_clusteranalysis.xlsx
- __MACOSX/Supplementary Revised/._Supplementary data_clusteranalysis.xlsx
- Supplementary Revised/Supplementary data_original.xlsx
- __MACOSX/Supplementary Revised/._Supplementary data_original.xlsx
- Supplementary Revised/Bhandari et al - Florence-Supplementary-R1.pdf
- __MACOSX/Supplementary Revised/._Bhandari et al - Florence-Supplementary-R1.pdf
