# Supplementary material for: Spatial and Temporal Analysis of Impacts of Hurricane Florence on Criteria Air Pollutants and Air Toxics in Eastern North Carolina
Source: Int J Environ Res Public Health. 2022 Feb 3;19(3):1757. doi: 10.3390/ijerph19031757 (PMC8835244; doi:10.3390/ijerph19031757)
Supplement: Supplementary file 1 [file ijerph-19-01757-s001.zip › Supplementary Revised/Supplementary data_clusteranalysis.xlsx]

## Sheet: Clust analysis_2018
Latitude	Longitude	clusterlabel	myindex	Freq	gas.influence	M_Benzene	M_Toluene	M_Ethylben	M_Xylenes	M_Isoprene	MP_Benzene	MP_Toluene	MP_Ethylben	MP_Xylenes	MP_Isoprene	MA_no	MA_pm10	MA_no2	MA_o3	MA_nox	MA_co	MA_so2	MA_pm25	PA_no	PA_pm10	PA_no2	PA_o3	PA_nox	PA_co	PA_so2	PA_pm25	MT_no2	MT_pm10	MT_pm25	PT_no2	PT_pm10	PT_pm25
35.0034	-78.9021	1	1	9	2.79e-05	0.83	1.93	0.11	0.7	2.15	0.829997	1.93008	0.11	0.7	2.15003	19.2098	33.6784	11.09	27.1159	29.4867	131.983	0.582401	14.5243	19.2098	33.6775	11.0896	27.1168	29.481	131.982	0.5824	14.524	4.7	15.34	4	4.69953	15.34	3.9964
35.0072	-78.8173	2	2	13	0.00092197	0.42	2.3	0.37	1.4	0.63	0.420002	2.30076	0.37	1.4	0.630578	13.5203	16.3258	3.91815	25.5	21.7372	132.571	0.576884	10.2544	13.5203	16.3257	3.91816	25.5	21.7297	132.571	0.576885	10.2544	0.59	3.2	0.85	0.590039	3.2	0.851372
35.0536	-78.8671	3	3	42	0.0104337	0.936429	3.35548	0.32119	2.1381	1.16214	0.936549	3.35546	0.321199	2.13815	1.17395	6.37888	54.0038	16.0281	27.4486	11.4246	161.47	0.733959	25.2106	6.37887	53.9879	16.0238	27.4545	11.4192	161.476	0.734169	25.2147	13.6945	22.6805	11.5307	13.6764	22.6805	11.3118
35.0477	-78.8649	4	4	36	0.00186656	6.12611	0.0060606	4.16444	21.2167	0.678552	6.12541	0.00678664	4.1644	21.2164	0.722522	6.53333	55.9408	16.3919	30.8126	8.83423	251.224	1.12797	35.5709	6.53333	56.0542	16.4188	30.7388	8.82338	251.632	1.12982	35.6338	8.1	18.53	11.42	8.10554	18.53	11.3701
35.0571	-78.8592	5	5	16	4.18e-05	0.82	3.12	0.8	2	2.07	0.819998	3.12003	0.799999	2	2.06956	8.8	55.3464	12.7367	24.3945	10.3776	285.924	1.25487	31.5507	8.8	55.3483	12.7344	24.3951	10.3785	285.977	1.25508	31.5537	2.65	12.41	0.9	2.67232	12.41	1.25328
35.0056	-79.0241	6	6	11	2.11e-05	0.38	1.68	0.04	0.2	1.6	0.380066	1.68267	0.0400141	0.200072	1.60077	6.2	21.4014	4.95766	28.108	14.9165	151.156	0.709115	13.0195	6.2	21.403	4.95823	28.108	14.9129	151.157	0.709109	13.0199	0	0	0	4.42502	11.7544	2.97228
35.058	-78.9711	7	7	11	0.000460833	9.48	53.39	16.42	59.3	8.07	9.47974	53.3725	16.42	59.2998	8.06958	4.68697	44.2163	16.112	28.3382	12.3953	160.894	0.701331	21.7135	4.68695	44.2151	16.1112	28.3381	12.3929	160.893	0.701327	21.7144	8.89364	17.1327	5.22	10.9132	20.9064	6.42814
35.4728	-78.2192	8	8	23	1.86e-06	0.263043	2.03435	0.0588537	0.060606	0.71	0.263044	2.03435	0.0588537	0.0606063	0.709159	1.36891	18.401	1.72142	30.6224	2.19191	165.865	0.229814	12.3911	1.3689	18.401	1.7214	30.6226	2.19194	165.865	0.229813	12.3911	0	0	0	1.1165	10.2633	0.85
35.5534	-78.3086	9	9	9	1.96e-06	0.48	2.15	0.07	0.060606	0.030303	0.479998	2.14997	0.0700001	0.0606069	0.0306249	1.70729	15.5179	0.841275	43.8678	1.53884	150.346	0.0684827	11.4763	1.7073	15.5141	0.840389	43.8851	1.53923	150.344	0.0682333	11.4759	0	0	0	0.940867	10.1987	0.85
35.0304	-78.8633	10	10	10	1.58e-05	0.24	1.34	0.030303	0.060606	4.08	0.240057	1.34006	0.0303083	0.0606404	4.07914	1.48488	23.7284	5.23936	28.5058	0.692054	155.701	0.720553	14.6814	1.4849	23.7274	5.23016	28.4859	0.69442	155.719	0.72067	14.6785	0	0	0	4.21782	11.4744	6.21171
35.0612	-78.8878	11	11	10	5.62e-05	0.51	2.36	0.07	0.7	1.87	0.510119	2.36164	0.0700042	0.700019	1.86653	1.45713	39.3373	26.4297	28.6542	0.722483	160.199	0.725917	23.0623	1.4571	39.321	26.4163	28.656	0.72313	160.197	0.72591	23.0551	21.47	17.25	12.53	21.4538	17.25	12.4192
35.3605	-78.0784	12	12	8	8.46e-07	0.38	3.155	0.0451515	1.2303	0.795152	0.380011	3.149	0.0451516	1.23031	0.821221	1.38096	15.6895	0.794117	46.4053	1.9044	139.721	0.159684	15.0244	1.381	15.6889	0.7939	46.4097	1.90456	139.715	0.15965	15.0247	0	0	0	9.97813	13.7366	1.76335
35.3662	-78.0662	13	13	22	1.02e-06	0.25	1.71	0.030303	0.380303	1.5	0.250008	1.71021	0.0303036	0.380306	1.49948	1.12779	17.3175	1.15725	35.0232	2.16769	146.558	0.244821	14.1871	1.12779	17.3174	1.15737	35.0302	2.16766	146.554	0.244759	14.1877	0	0	0	9.97519	13.8923	1.76295
35.3986	-78.0071	14	14	10	6.19e-05	2.09	8.65	0.47	3.5	2.62	2.08996	8.64748	0.469999	3.49999	2.6198	1.32987	35.1352	28.7398	44.1124	1.46417	123.219	0.149901	14.3758	1.32991	35.1352	28.7386	44.1139	1.46494	123.217	0.14988	14.3749	28.06	21.07	3.6	28.0472	21.07	3.60303
35.0527	-78.8779	15	15	110	4.99e-05	0.902364	3.48836	0.385091	2.73273	0.987545	0.902443	3.50014	0.384179	2.72635	0.990675	0.809982	38.8215	25.3753	37.8439	3.91497	158.04	0.758182	23.6288	0.809978	38.8088	25.366	37.8495	3.91396	158.024	0.758088	23.6213	14.9705	18.0448	9.55664	14.9734	18.0556	9.64539
35.8021	-78.7088	16	16	16	2.08e-05	0.56	3.81	0.44	2.8	4.04	0.560041	3.81321	0.440001	2.80001	4.03961	1.2	15.821	2.56066	43.0048	2.35562	263.595	0.054149	7.89536	1.2	15.8207	2.56052	43.0048	2.35516	263.596	0.0541125	7.89526	0	0	0	7.12346	15.9472	5.9551
35.0501	-78.8533	17	17	12	4.62e-05	0.63	3.62	0.37	1.9	1.51	0.63	3.61977	0.37	1.9	1.5106	1.15895	42.0628	18.2539	20.8946	3.62833	167.166	0.789005	24.0685	1.15892	42.0634	18.254	20.8952	3.63503	167.171	0.789025	24.0689	7.16	12.5875	4.8275	7.15992	12.5875	4.98594
35.6265	-78.5668	18	18	5	3.51e-06	1.92	3.22	0.04	1.2	1.37	1.91996	3.22005	0.0400002	1.2	1.36997	1.12766	25.3061	2.44941	40.1202	2.39826	147.278	0	12.9872	1.12766	25.3038	2.44924	40.1216	2.39788	147.294	2e-05	12.9869	0.79	10.978	0.85	0.792171	10.978	0.858208
35.6354	-78.5662	19	19	6	2.56e-06	1.92	3.22	0.04	1.2	1.37	1.92	3.22077	0.0400011	1.20001	1.37006	1.11164	25.3541	2.54074	39.6274	2.36767	147.147	0	12.8246	1.11165	25.3522	2.54072	39.6302	2.36717	147.163	0	12.8245	1.09	11.91	0.85	1.0937	11.91	0.868033
35.1587	-78.7165	20	20	11	0.000136168	0.44	2.61	0.22	0.5	0.74	0.44	2.60995	0.22	0.500002	0.739921	1.09324	26.2521	3.91693	18.3168	3.41761	171.766	0.684697	14.7756	1.09326	26.2512	3.91695	18.3179	3.42186	171.763	0.684645	14.7749	0	0	0	0.59	6.15143	0.85
35.2335	-78.6455	21	21	12	1.73e-06	0.43	2.43	0.15	0.6	0.42	0.429996	2.43	0.15	0.6	0.420031	1.07075	24.3151	3.56648	16.8269	3.3455	176.933	0.602961	13.7561	1.07077	24.3144	3.56624	16.8314	3.345	176.928	0.602925	13.7552	0	0	0	0.59	2.83647	0.85
35.3915	-77.9548	22	22	11	6.48e-06	0.82	5.39	0.42	2.5	1.31	0.819984	5.38943	0.419999	2.49999	1.3098	1.0389	18.6834	5.59945	45.8697	1.4198	129.952	0.158424	14.5744	1.03888	18.6824	5.59805	45.8693	1.41981	129.952	0.158445	14.574	1.54	3.24909	1.38182	7.94793	17.2609	7.07887
35.3616	-78.5497	23	23	11	3.73e-06	0.43	2.49	0.12	0.060606	0.52	0.430003	2.49004	0.12	0.0606084	0.52015	1.03242	21.9059	2.9854	16.0987	3.22257	188.588	0.41844	13.4795	1.03242	21.9054	2.98516	16.1034	3.22197	188.582	0.418418	13.4787	0	0	0	6.67706	8.92949	3.60884
35.4682	-78.3786	24	24	11	1.23e-05	0.45	2.67	0.17	0.7	1.71	0.449998	2.66993	0.17	0.699998	1.70969	0.960542	20.6073	2.56948	16.1314	2.99208	196.339	0.281193	13.6605	0.960527	20.607	2.56936	16.1339	2.99166	196.334	0.281191	13.6603	0.296364	1.82	0.154545	1.62228	10.2602	0.9812
35.5876	-78.3788	25	25	11	1.5e-06	0.65	2.22	0.01	0.060606	1.64	0.650001	2.22008	0.0100003	0.0606077	1.63997	0.949858	14.0739	1.33971	44.631	2.05882	143.229	0.0329152	13.7576	0.949873	14.0751	1.33988	44.6269	2.05905	143.236	0.0329727	13.7575	0	0	0	0.940867	10.5184	0.85
35.3859	-77.9965	26	26	18	0.00105046	0.68	2.2	0.133333	0.866667	1.17333	0.680005	2.19826	0.133334	0.866669	1.17365	0.9	30.3583	20.0177	25.3418	2.35435	149.586	0.328235	20.3008	0.9	30.341	19.9837	25.3449	2.35391	149.581	0.328217	20.2951	0	0	0	17.5131	17.07	4.23909
35.4231	-78.0567	27	27	11	3.38e-05	0.48	2.18	0.33	0.9	0.41	0.479999	2.18011	0.33	0.900001	0.410443	0.9	29.7632	2.20125	23.4138	2.4711	160.812	0.315244	14.2865	0.9	29.7612	2.20155	23.417	2.47075	160.809	0.315218	14.2866	0.375455	6.66273	0.540909	0.696006	10.6488	0.867736
35.3288	-77.9479	28	28	11	1.52e-06	0.25	1.81	0.030303	0.060606	0.7	0.250012	1.81029	0.0303033	0.06061	0.700042	0.71388	14.1715	0.550122	46.1706	0.959344	119.799	0.166353	12.7534	0.713873	14.1733	0.550809	46.1703	0.959691	119.799	0.166336	12.7535	0	0	0	2.91256	13.0971	2.57509
35.115	-78.9252	29	29	11	2.76e-05	0.99	4.12	0.42	1.9	1.81	0.989983	4.11974	0.419999	1.9	1.80977	0.576031	38.9154	7.72271	23.7005	1.79381	186.908	0.954143	18.3935	0.576018	38.9158	7.72267	23.7011	1.79366	186.906	0.954145	18.3934	0.573636	6.23	0.85	0.573627	6.23	0.85
35.058	-78.88	30	30	8	0.0196517	10.94	25.9	3.54	12.8	18.99	10.9398	25.8888	3.53999	12.8	18.9652	0.575821	58.0439	23.238	23.4573	1.7892	179.619	0.95947	30.9194	0.5758	58.0502	23.2415	23.4536	1.78911	179.628	0.959525	30.9231	15.72	21.59	12.7	15.7331	21.59	12.6263
35.1118	-78.9273	31	31	5	0.00245464	0.48	1.91	0.05	0.8	1.76	0.480014	1.91127	0.0500005	0.800002	1.76002	0.575427	41.2901	7.96085	23.5982	1.78056	186.36	0.956688	18.784	0.5754	41.2901	7.9614	23.5981	1.78028	186.36	0.95668	18.7842	0.59	1.35	0.85	0.59417	1.35	0.874378
35.0083	-78.8231	32	32	28	0.000412365	0.563571	2.875	0.369351	0.67013	2.66214	0.563412	2.85786	0.368984	0.669399	2.60925	0.501915	41.8244	7.6243	20.5193	1.78678	180.731	0.95116	19.0335	0.501846	42.3877	7.69167	20.9166	1.79131	179.523	0.949279	19.06	0.59	8.61143	0.85	0.590087	8.61119	0.852433
35.3246	-77.9253	33	33	11	6.15e-05	0.76	2.65	0.08	0.9	0.91	0.759987	2.64987	0.08	0.899999	0.909848	0.5	22.95	1.21972	44.5289	1.3	108.589	0.166168	10.8018	0.5	22.9487	1.22018	44.5293	1.29979	108.591	0.166182	10.8024	0.554545	9.28182	0.772727	0.625041	10.2254	0.871131
35.7848	-78.6917	34	34	30	0.000426189	4.814	18.52	2.464	15.76	1.12361	4.81397	18.5161	2.464	15.76	1.13242	0.4	35.2879	9.42056	51.5914	1.02249	223.842	0.050149	16.31	0.4	35.29	9.42147	51.5924	1.02266	223.852	0.05013	16.3103	8.47	19.53	6.73	8.46862	19.53	6.7157
35.7406	-78.787	35	35	24	3.43e-06	1.6	4.83	0.17	1.9	2.01	1.59997	4.82971	0.17	1.9	2.0102	0.4	22.7521	4.93156	50.2775	1.02249	243.279	0.0486863	11.3974	0.4	22.7511	4.93128	50.2773	1.02259	243.267	0.048725	11.397	3.6075	6.18833	1.80375	4.08222	8.34642	2.05318
35.5087	-79.1781	36	36	24	2.09e-06	0.43	3.37	0.02	0.5	1.56	0.430001	3.36997	0.0200001	0.500001	1.56018	0.4	17.3242	1.81023	49.2438	1.02249	186.691	0.195291	7.57348	0.4	17.3264	1.81109	49.244	1.0225	186.686	0.195312	7.57385	0	0	0	0.658471	6.79853	0.85
35.6429	-79.0196	37	37	24	1.22e-06	0.33	3.35	0.1	0.8	2.15	0.330004	3.34998	0.1	0.8	2.14975	0.4	19.8342	2.01843	49.0438	1.02249	222.344	0.128371	9.5803	0.4	19.8331	2.01834	49.0438	1.0225	222.336	0.128379	9.57995	0	0	0	2.09014	3.37611	1.05779
35.075	-78.8807	38	38	24	0.000494017	0.73	3.35	0.2	1.5	1.29	0.730032	3.35024	0.200001	1.5	1.29038	0.3	17.2479	2.57968	52.3699	1.1	117.649	0.474149	5.8685	0.3	17.2491	2.58052	52.3686	1.10003	117.651	0.474162	5.86923	0.406667	5.76	0.566667	0.940695	9.04551	1.19776
35.1712	-78.861	39	39	24	4.56e-06	0.55	3.2	0.14	1.2	1.92	0.550007	3.20013	0.14	1.2	1.91983	0.3	39.0622	10.4539	51.761	1.1	126.524	0.437079	10.7314	0.3	39.0615	10.4535	51.7584	1.10016	126.529	0.437125	10.732	0.68875	11.3117	0.781667	0.737394	12.3317	0.852623
35.4035	-78.836	40	40	24	7.85e-06	0.39	2.72	0.06	0.8	2.38	0.389997	2.72005	0.06	0.8	2.37987	0.3	13.2906	1.85198	49.7536	1.1	150.329	0.322003	7.60985	0.3	13.2929	1.85206	49.7528	1.10005	150.338	0.322	7.61016	0	0	0	1.6936	4.63693	1.00303
35.0391	-78.8826	41	41	24	0.000193567	0.38	2.12	0.31	1.5	1.28	0.38001	2.12015	0.310001	1.50001	1.28002	0.3	17.3831	19.4037	51.631	2.07832	122.018	0.510516	14.8878	0.3	17.3834	19.4046	51.6306	2.0789	122.019	0.510513	14.8883	3.58417	4.64708	2.56208	3.6053	4.64708	2.51689
35.4384	-79.0484	42	42	24	1.91e-06	0.3	2.77	0.15	1.1	1.24	0.300004	2.77015	0.15	1.1	1.23981	0.3	11.2334	1.3655	48.6633	1.1	143.448	0.335389	6.43926	0.3	11.2379	1.36673	48.6638	1.1	143.457	0.335375	6.44025	0	0	0	1.59273	6.27496	0.988597
35.2888	-78.7728	43	43	24	2.58e-06	0.21	2.39	0.03	0.6	0.51	0.210003	2.39001	0.0300001	0.6	0.510135	0.3	18.9531	1.70333	50.8479	1.1	139.046	0.367978	6.80011	0.3	18.9535	1.70348	50.8449	1.10036	139.049	0.367983	6.80072	0.36875	1.63125	0.53125	0.59	2.63589	0.85
34.7216	-79.2128	44	44	33	1.63e-06	2.46848	11.4667	2.20658	7.26061	1.59515	2.46848	11.4818	2.20658	7.2606	1.61763	0	28.9508	1.07972	44.9662	0	115.532	0.234619	13.1089	0	28.9535	1.07986	44.9668	0	115.532	0.234609	13.1092	0.59	10.98	0.85	0.590794	10.98	0.855237
34.9228	-78.8549	45	45	60	1.06e-05	1.798	3.474	0.388	1.96	2.818	1.79799	3.474	0.388	1.96	2.80844	0	30.6341	6.37535	31.6854	0	175.757	0.882195	21.0993	0	30.6378	6.37629	31.6832	9e-05	175.766	0.882273	21.102	0	0	0	0.59	8.69	0.85
34.2259	-77.9473	46	46	11	2.25e-05	5.63	4.55	0.13	1.9	2.98	5.62979	4.54949	0.13	1.9	2.97922	0	21.3715	5.6598	43.417	0	102.954	0.468616	12.0382	0	21.3719	5.66061	43.4179	0	102.954	0.468618	12.0387	3.26182	6.87273	3.38727	5.67227	12.1114	6.01189
34.8854	-79.2076	47	47	12	3.16e-06	1.94	2.82	0.030303	0.060606	0.030303	1.93997	2.82005	0.0303031	0.0606075	0.0306023	0	19.5985	0.788267	46.3993	0	120.15	0.236582	11.635	0	19.6004	0.788775	46.3973	0	120.152	0.236633	11.6354	0	0	0	6.82662	12.9522	5.26973
34.239	-77.9491	48	48	68	2.11e-05	0.556635	2.78735	0.211471	1.89853	0.354987	0.55646	2.78414	0.208823	1.88529	0.346682	0	20.3513	10.1348	49.0468	0	103.426	0.299133	12.8689	0	20.1919	9.86809	49.0593	0	103.44	0.298682	12.6842	0	0	0	3.51922	12.4982	4.45903
34.7152	-79.1578	49	49	11	3.99e-06	1.63	4.4	0.23	2.1	1.51	1.62997	4.39947	0.23	2.1	1.51034	0	17.2539	1.92506	42.393	0	128.372	0.352909	11.1067	0	17.2548	1.92507	42.3938	0	128.37	0.352864	11.1069	0.482727	0.687273	0.695455	0.592453	0.935498	0.851507
34.5527	-78.4948	50	50	24	1e-06	1.6	3.24	0.38	1.1	3.26	1.59997	3.23995	0.38	1.1	3.26021	0	21.1367	2.65421	39.3316	0	139.67	0.37871	15.042	0	21.1369	2.65415	39.3334	0	139.672	0.378721	15.042	0	0	0	1.95969	6.01857	0.880003
34.3175	-78.2887	51	51	11	9.85e-07	1.58	3.68	0.12	0.4	0.030303	1.57995	3.67955	0.120001	0.4	0.0310543	0	22.4402	9.63844	42.5084	0	108.026	0.246824	10.1397	0	22.4418	9.6359	42.5086	0	108.033	0.246873	10.1404	0	0	0	2.25647	12.1887	0.879618
34.656	-79.0876	52	52	12	7.62e-06	1.01	3.65	0.06	0.7	2.07	1.00999	3.64946	0.06	0.699999	2.07003	0	18.991	1.36076	47.6414	0	121.37	0.198886	11.3688	0	18.9906	1.36098	47.6401	0	121.372	0.198908	11.3687	0	0	0	4.78545	5.65862	1.37584
34.6389	-79.0725	53	53	13	8.14e-06	0.95	2.18	0.030303	0.060606	0.030303	0.949928	2.18031	0.0303315	0.0610541	0.0307213	0	15.8838	1.7984	42.7344	0	126.551	0.314514	10.2262	0	15.8842	1.79846	42.7348	0	126.55	0.314523	10.2264	0	0	0	4.48912	5.66123	1.27402
34.8676	-79.1034	54	54	10	4.14e-05	0.82	2.28	0.09	1.1	2.8	0.819988	2.28001	0.0899999	1.1	2.7996	0	29.2834	3.95336	35.0684	0	137.351	0.515102	13.2606	0	29.2825	3.95321	35.0688	0	137.35	0.51507	13.2604	11.41	26.48	11.24	11.4046	26.48	11.1632
34.6347	-78.6649	55	55	48	2.29e-06	0.49	2.795	0.195	0.9	1.76	0.490002	2.79492	0.195	0.900001	1.75932	0	25.2453	3.41088	44.6359	0	154.3	0.521924	17.3028	0	25.2449	3.41093	44.6345	0	154.298	0.521921	17.3025	0	0	0	2.42204	5.64464	0.890024
34.8112	-79.1423	56	56	21	8.14e-05	0.488571	1.78429	0.0814719	0.6	1.13429	0.488563	1.78438	0.0814718	0.599999	1.1649	0	19.1923	3.09914	36.2837	0	135.862	0.490729	12.3701	0	19.1933	3.09958	36.2813	0	135.865	0.490771	12.3705	0	0	0	3.81417	9.57907	3.19773
34.8712	-78.849	57	57	24	1.79e-06	0.69	3.07	0.13	1.3	1.58	0.689997	3.06997	0.13	1.3	1.58012	0	5.51228	0.89556	52.193	0	107.356	0.494323	3.86829	0	5.51282	0.895654	52.1926	0	107.358	0.494346	3.86867	0	0	0	1.58081	8.75737	0.869992
34.2729	-78.1139	58	58	36	1.08e-06	0.516667	2.44667	0.0433333	0.566667	0.946667	0.516665	2.44664	0.0433333	0.566666	0.942892	0	14.6365	1.79329	44.1754	0	120.761	0.499489	9.83499	0	14.6366	1.79326	44.1756	0	120.762	0.499497	9.83505	0	0	0	0.757057	10.1738	0.85
34.6251	-79.0553	59	59	9	0.000432975	0.61	2.36	0.07	1.1	1.82	0.609996	2.35991	0.0699999	1.1	1.81967	0	29.1049	28.7255	47.7543	0	121.235	0.192433	14.243	0	29.1043	28.7233	47.7541	0	121.235	0.192411	14.2429	1.09	6.3	0.85	1.09351	6.3	0.855095
34.7441	-78.8003	60	60	78	5.29e-06	0.36	2.04462	0.180385	0.646154	2.43154	0.359999	2.04459	0.180384	0.646155	2.43425	0	33.4143	6.96373	28.0785	0	182.466	0.743408	22.8386	0	33.407	6.96072	28.1008	0	182.456	0.74341	22.8336	0.246667	0.561667	0.0482051	1.32727	9.38037	0.878556
34.9235	-79.0595	61	61	9	2.8e-06	0.53	1.98	0.04	0.6	2.17	0.529999	1.98016	0.0400001	0.600003	2.17008	0	19.4031	3.40742	34.7876	0	137.527	0.526066	12.402	0	19.4042	3.40712	34.7888	0.000622222	137.523	0.526033	12.402	0	0	0	6.45582	14.0141	4.47893
34.932	-79.0583	62	62	2	3.18e-06	0.53	1.98	0.04	0.6	2.17	0.529993	1.98017	0.0400001	0.600002	2.16922	0	19.4364	3.41909	34.7363	0	137.618	0.530648	12.4006	0	19.4382	3.41875	34.7376	0.00705	137.613	0.5306	12.4006	0	0	0	5.58128	13.3423	3.91921
34.8455	-79.1437	63	63	12	1.51e-05	0.52	1.8	0.03	0.4	1.65	0.520004	1.8001	0.0300003	0.400002	1.64978	0	30.4541	3.9168	35.1223	0	137.493	0.521275	13.2604	0	30.4516	3.91663	35.1224	0	137.492	0.521267	13.2602	7.76417	18.2783	4.71167	8.48628	19.9298	5.15757
34.6224	-79.0485	64	64	12	0.000793268	0.51	1.68	0.030303	0.3	1.34	0.509999	1.68006	0.0303031	0.300001	1.34018	0	25.9164	8.5334	47.7671	0	121.216	0.191589	15.2266	0	25.9215	8.53793	47.7666	0	121.217	0.1916	15.2292	0	0	0	3.22514	7.47592	0.967808
34.1814	-77.9399	65	65	6	1.09e-05	0.48	2.03	0.15	0.8	0.75	0.479993	2.02972	0.15	0.800001	0.750046	0	13.6847	0.471819	47.4598	0	100.461	0.336979	8.3524	0	13.6847	0.472067	47.4597	0	100.461	0.337	8.3525	0	0	0	3.24198	8.73322	3.47397
34.2928	-77.9763	66	66	41	4.69e-05	0.372927	1.103	0.0641463	1.14634	0.21116	0.372926	1.10337	0.0641463	1.14634	0.207255	0	19.4659	1.05017	53.7896	0	128.617	0.458373	12.0022	0	19.4659	1.05017	53.7895	0	128.618	0.458383	12.0022	0	0	0	1.43283	12.0899	1.16593
34.3702	-78.4434	67	67	12	1.06e-06	0.46	2.41	0.030303	0.060606	1.63	0.459998	2.40998	0.0303031	0.0606073	1.62955	0	25.2417	1.90461	42.1442	0	111.124	0.187977	10.1532	0	25.2407	1.9047	42.1442	0	111.129	0.188017	10.1539	0	0	0	2.5848	4.45377	0.890024
34.7402	-79.3472	68	68	11	3.66e-05	0.45	3.07	0.08	1	2.05	0.449995	3.06986	0.08	0.999999	2.04873	0	28.8011	12.8778	46.1646	0	119.715	0.227621	17.7163	0	28.8003	12.8761	46.1643	0	119.715	0.227627	17.7156	17.1664	10.4936	7.44455	17.1584	10.4936	7.39411
34.9033	-79.0246	69	69	23	4.12e-06	0.43	3.13	0.08	1.9	1.1	0.430001	3.12976	0.08	1.9	1.09994	0	18.0729	1.06306	42.7677	0	111.562	0.296332	11.2265	0	18.0733	1.06362	42.7658	0.00324348	111.567	0.296383	11.2267	0.436087	4.76	0.628261	0.636728	6.69306	0.846677
34.419	-78.3419	70	70	24	5.3e-07	0.42	2.15	0.05	0.5	1.04	0.419998	2.14997	0.0500003	0.5	1.03999	0	18.9885	2.36696	40.9694	0	134.925	0.352402	13.4211	0	18.9899	2.36694	40.9701	0	134.925	0.352396	13.4211	0.22125	0.315	0.31875	0.590296	1.14299	0.850092
34.7961	-79.1887	71	71	12	1.02e-05	0.4	3.17	0.02	0.5	1.08	0.399999	3.1697	0.0200001	0.500001	1.08002	0	24.9763	4.76676	47.386	0	121.681	0.223069	12.9873	0	24.9749	4.76593	47.3849	0	121.681	0.223083	12.9871	4.3975	4.91583	1.05583	7.59988	8.69351	1.85442
34.8258	-79.178	72	72	23	2.55e-05	0.38	2.35	0.09	0.6	0.87	0.379999	2.35	0.0899999	0.6	0.87006	0	28.3373	3.61227	42.255	0	110.835	0.285972	15.1331	0	28.3368	3.61203	42.2552	0	110.836	0.286	15.1327	5.27087	4.6987	4.47913	6.21116	5.94283	5.39748
34.7284	-79.2113	73	73	4	1.64e-06	0.38	2.51	0.16	2.6	1.88	0.379998	2.50736	0.16	2.6	1.87904	0	22.8303	0.820905	43.3418	0	113.725	0.252551	12.6848	0	22.8304	0.82105	43.3419	0	113.725	0.25255	12.6849	0	0	0	1.88543	9.50842	1.05172
34.3682	-78.2789	74	74	24	8.79e-07	0.37	0.0060606	0.19	0.7	1.32	0.369999	0.00640352	0.19	0.699999	1.31986	0	30.6953	1.60178	51.9132	0	140.133	0.427811	14.772	0	30.6928	1.6018	51.9119	0	140.132	0.4278	14.7717	0.295	5.02	0.425	0.593346	9.98094	0.85
34.8055	-79.1577	75	75	12	1.87e-05	0.35	1.88	0.03	0.5	1.24	0.350023	1.88035	0.0300005	0.500003	1.23998	0	17.734	2.03623	42.0761	0	129.358	0.368703	11.636	0	17.7353	2.03641	42.0752	0	129.357	0.3687	11.6362	0	0	0	5.77835	7.83653	3.17099
34.5016	-78.4378	76	76	24	6.98e-07	0.33	3.47	0.13	0.6	1.11	0.330015	3.46984	0.13	0.600001	1.10993	0	20.1631	1.28342	51.2747	0	143.951	0.419286	14.1599	0	20.1631	1.28363	51.2727	0	143.95	0.419279	14.1598	0	0	0	1.96162	5.80886	0.880012
34.8692	-79.3336	77	77	12	1.5e-06	0.33	3.55	0.11	1.1	2.1	0.330009	3.54993	0.11	1.1	2.10004	0	19.5153	0.752489	45.7321	0	119.767	0.234482	11.0115	0	19.516	0.752983	45.7322	0	119.767	0.234492	11.012	0	0	0	5.3008	6.70415	5.38499
34.3427	-78.2782	78	78	21	1.16e-06	0.32	2.47	0.34	0.5	1.41	0.320009	2.46936	0.339999	0.5	1.41004	0	30.2688	2.76954	42.4513	0	132.084	0.39033	13.2572	0	30.2687	2.77019	42.4515	0	132.083	0.390333	13.2571	0.561905	11.9619	0.809524	0.591143	12.5592	0.850143
34.2814	-77.9772	79	79	23	4.38e-06	0.3	2.06	0.05	0.6	0.46	0.300001	2.05986	0.0500001	0.600003	0.459896	0	22.4596	1.57558	53.1801	0	132.814	0.49855	12.9489	0	22.4594	1.57559	53.1799	0	132.813	0.498535	12.9486	0.236957	2.65652	0.184783	1.56873	12.1559	1.3444
34.2053	-77.9515	80	80	11	9.43e-06	0.29	1.81	0.04	0.7	1.24	0.289999	1.81001	0.04	0.7	1.23983	0	23.0678	22.569	47.6337	0	101.009	0.333363	17.2106	0	23.0681	22.5696	47.6337	0	101.009	0.3334	17.2108	0	0	0	4.10043	8.14427	4.91964
34.1713	-77.9462	81	81	20	2.66e-05	0.262	1.614	0.1165	1.335	0.735	0.262001	1.61401	0.1165	1.335	0.734142	0	13.1829	0.494259	46.6086	0	99.2352	0.355506	7.99038	0	13.1829	0.49426	46.6086	0	99.2352	0.35552	7.99038	0	0	0	3.20849	8.86845	3.40153
34.2951	-78.1682	82	82	24	1.9e-06	0.28	0.0060606	0.1	0.5	0.94	0.280004	0.00613684	0.1	0.5	0.939914	0	19.8691	0.922392	52.8836	0	139.629	0.469838	13.9137	0	19.8691	0.922575	52.8833	0	139.629	0.469825	13.9137	0	0	0	0.756254	10.2465	0.85
34.2164	-77.9466	83	83	14	1.38e-05	0.25	1.80286	0.0414286	0.871429	0.384286	0.250319	1.80404	0.041373	0.867958	0.379799	0	18.3282	5.12344	48.4808	0	102.331	0.314513	13.3627	0	18.3271	5.12278	48.4816	0	102.331	0.314479	13.3625	5.88	6.46	5.93	5.87968	6.46075	5.92784
34.87	-79.2022	84	84	7	8.07e-05	0.23	2.45	0.030303	0.9	1.28	0.230023	2.45018	0.0303031	0.899998	1.28008	0	18.6084	0.814131	46.8241	0	121.767	0.232785	10.953	0	18.6072	0.813871	46.8253	0	121.765	0.232771	10.9527	0	0	0	6.36663	11.5635	5.30415
34.2593	-77.9884	85	85	14	3.06e-06	0.22	1.97	0.07	1.8	0.3	0.219999	1.97001	0.07	1.8	0.299981	0	14.5466	1.30297	49.0318	0	123.438	0.487351	9.9025	0	14.5465	1.30316	49.0315	0	123.441	0.487393	9.90249	0	0	0	2.85631	11.4687	2.70765
34.8353	-78.8252	86	86	14	1.72e-06	0.22	2.25	0.23	2.2	4.26	0.220003	2.25026	0.23	2.2	4.25983	0	5.4838	0.897858	52.2667	0	107.221	0.486392	3.84849	0	5.48139	0.8974	52.2695	0	107.218	0.4864	3.84691	0	0	0	1.58874	7.39454	0.87001
34.6281	-79.0608	87	87	15	2.21e-05	0.21	1.66	0.0367677	0.533333	1.36667	0.210014	1.66016	0.0367677	0.533332	1.36823	0	19.0673	2.87317	42.7851	0	126.244	0.30871	10.9871	0	19.0861	2.87335	42.7853	0	126.243	0.3087	10.9871	0	0	0	2.56282	5.91648	0.943995
34.1864	-77.9512	88	88	10	9.37e-06	0.2	1.42	0.02	1.3	0.3	0.200004	1.42014	0.0200002	1.3	0.299973	0	13.6421	0.477088	47.5081	0	100.703	0.332407	8.35831	0	13.6425	0.47792	47.5081	0	100.703	0.3324	8.35864	0	0	0	3.29039	8.64812	3.63198
34.178	-77.9499	89	89	8	8.57e-06	0.18	1.48	0.02	0.8	0.63	0.180006	1.48014	0.0200003	0.800002	0.629885	0	13.709	0.471045	47.4448	0	100.551	0.331908	8.3721	0	13.7091	0.471025	47.4449	0	100.551	0.3319	8.37213	0	0	0	3.22646	8.78283	3.43943
34.7844	-78.8123	90	90	11	0.00106905	0.11	1.7	0.030303	1.2	3.66	0.110002	1.70002	0.0303034	1.2	3.65992	0	23.1697	4.50404	30.2931	0	138.425	0.516573	15.5407	0	23.1695	4.50401	30.2934	0	138.426	0.516591	15.5406	0	0	0	1.58586	8.0002	0.869992

## Sheet: Clust analysis_Jan 2019
Latitude	Longitude	clusterlabel	myindex	Freq	gas.influence	M_Benzene	M_Toluene	M_Ethylben	M_Xylenes	MP_Benzene	MP_Toluene	MP_Ethylben	MP_Xylenes	MA_no	MA_pm10	MA_no2	MA_o3	MA_nox	MA_co	MA_so2	MA_pm25	PA_no	PA_pm10	PA_no2	PA_o3	PA_nox	PA_co	PA_so2	PA_pm25	MT_no2	MT_pm10	MT_pm25	PT_no2	PT_pm10	PT_pm25
34.2881	-77.9778	1	1	52	2.57e-05	0.538538	0.911538	0.177692	1.19846	0.538538	0.911538	0.177871	1.19846	0	64.2306	9.22158	20.3593	0	293.845	2.31499	3.89825	0	64.2485	9.22162	20.3592	0	293.924	2.31483	3.89815	0.0209615	0.270385	0.0163462	0.0209615	0.270385	0.0163462
34.2184	-77.9452	2	2	54	1.38e-05	0.632204	0.553333	0.0966667	0.680926	0.632204	0.553333	0.0966379	0.680926	0	29.6392	4.39755	26.4351	0	195.757	1.76773	5.70119	0	29.6293	4.39774	26.4351	0	195.732	1.76776	5.70115	0.448519	1.42148	1.94259	0.448519	1.42148	1.94259
34.1859	-77.948	3	3	114	1.16e-05	0.493737	0.511579	0.104274	1.16263	0.493737	0.511579	0.104317	1.16263	0	46.1849	7.83503	22.2716	0	243.321	0.780229	4.42948	0	46.1689	7.83498	22.2716	0	243.272	0.780842	4.42972	0	0	0	0	0	0
34.7549	-79.3941	4	4	35	5.8e-06	0.544886	0.380286	0.242286	0.501143	0.544886	0.380286	0.242313	0.501143	0	59.8447	11.1054	19.365	0	387.057	0.640735	17.6071	0	59.8443	11.1057	19.365	0	387.054	0.6408	17.6071	0	0	0	0	0	0
34.2592	-77.9886	5	5	13	3.06e-06	0.341	0.23	0.02	0.0757576	0.341	0.23	0.0200022	0.0757576	0	92.9609	14.5424	12.7683	0	375.861	0.347818	3.59915	0	92.9673	14.542	12.768	0	375.885	0.347692	3.599	0	0	0	0	0	0
34.7398	-79.3475	6	6	28	3.75e-05	0.5	0.46	0.05	0.6	0.5	0.46	0.0499979	0.6	0	54.5993	20.8937	18.2692	0	341.386	0.569154	18.6158	0	54.5975	20.8937	18.2694	0	341.382	0.569214	18.6159	13.015	6.8875	5.31321	13.015	6.8875	5.31321
34.7918	-79.2524	7	7	24	1.82e-06	0.381	0.2	0.02	0.24	0.381	0.2	0.0202241	0.24	0	32.9128	9.94147	18.3238	0	273.109	0.34613	8.74311	0	32.9095	9.94154	18.3236	0	273.082	0.346208	8.74304	0	0	0	0	0	0
34.2174	-78.0196	8	8	54	3.73e-05	0.71387	0.895926	0.09	1.0137	0.721592	0.895926	0.0907928	1.0137	0	81.9278	12.3163	17.0507	0	263.655	0.362416	5.07441	0	81.9285	12.3166	17.0505	0	263.65	0.362296	5.074	0	0	0	0	0	0
35.633	-78.5665	9	9	24	2.71e-06	0.702	0.73	0.12	1.14	0.702	0.73	0.119964	1.14	1.82688	46.8918	31.1449	33.0102	14.296	256.6	0.976787	11.9618	1.94954	46.8864	31.1452	33.0101	14.286	256.596	0.976833	11.9618	18.5712	28.8533	3.70792	18.5712	28.8533	3.70792
35.6333	-78.495	10	10	7	2.48e-06	0.781	0.58	0.07	0.82	0.781	0.58	0.0700015	0.82	1.67467	16.1759	8.27589	33.2749	13.6922	255.253	0.979858	8.08474	1.67657	16.173	8.276	33.275	13.6977	255.257	0.98	8.085	0.73	5.92	0.85	0.73	5.92	0.85
34.7082	-79.1572	11	11	45	1.3e-05	1.7804	3.892	0.664808	2.95802	1.7804	3.892	0.664605	2.95802	0	22.451	6.94605	17.7948	0	196.979	0.336096	11.9586	0	22.4513	6.946	17.7948	0	196.974	0.335956	11.9586	0	0	0	0	0	0
35.4121	-78.8645	12	12	24	1.97e-06	0.367	0.68	0.030303	0.28	0.367	0.68	0.0303304	0.28	16.1549	10.7614	6.67579	27.3858	21.594	226.297	0.447688	9.67198	16.148	10.7618	6.67579	27.3859	21.5658	226.29	0.447833	9.67192	0	0	0	0	0	0
35.439	-79.0709	13	13	23	9.92e-07	0.804	1.15	0.17	1.45	0.804	1.15	0.169966	1.45	18.8508	12.1709	6.43933	27.883	24.0714	218.781	0.507952	10.3448	18.8377	12.1708	6.43922	27.883	24.0556	218.777	0.507826	10.3448	0	0	0	0	0	0
35.5124	-79.1872	14	14	20	3.43e-06	0.854	0.39	0.030303	0.0757576	0.854	0.39	0.0303282	0.0757576	20.3494	19.1809	7.12261	28.6099	25.4485	214.684	0.721382	12.0743	20.3196	19.1797	7.1228	28.6097	25.4349	214.682	0.72105	12.0744	3.1505	10.99	1.86	3.1505	10.99	1.86
34.6334	-79.0639	15	15	83	1.22e-05	0.727639	1.13373	0.143976	0.802048	0.727639	1.13373	0.143969	0.802048	0	26.6096	10.5517	14.8779	0	188.144	0.391899	13.05	0	26.6087	10.5518	14.8779	0	188.144	0.391928	13.0498	0.702169	0.333735	0.143614	0.702169	0.333735	0.143614
35.6058	-78.4408	16	16	24	2.01e-06	0.652	0.64	0.09	0.59	0.652	0.64	0.0899888	0.59	0.971477	9.17073	5.81493	34.0557	10.701	203.519	0.976573	6.63404	0.982	9.17088	5.81467	34.0558	10.726	203.513	0.976417	6.63396	0.3575	1.66375	0.425	0.3575	1.66375	0.425
34.7204	-79.2136	17	17	90	1.63e-06	0.741267	0.899333	0.203037	1.00304	0.741267	0.899333	0.203223	1.00304	0	17.3634	5.94183	21.2062	0	177.334	0.202259	9.01739	0	17.3629	5.94194	21.2063	0	177.332	0.202244	9.01747	0.0524444	0.956444	0.0755556	0.0524444	0.956444	0.0755556
35.5504	-78.3046	18	18	21	2.11e-06	1.335	2.76	0.42	2.19	1.335	2.76	0.419935	2.19	0.964882	9.95134	5.53188	34.1476	10.6578	193.492	0.993035	6.939	0.963286	9.95162	5.53171	34.1477	10.653	193.491	0.993048	6.9391	0	0	0	0	0	0
35.5111	-78.2878	19	19	24	1.09e-05	0.457	0.35	0.04	0.61	0.457	0.35	0.0400596	0.61	0.975645	9.55857	4.97793	34.178	10.7283	190.206	0.983107	6.39375	0.930125	9.55888	4.97804	34.1781	10.2214	190.204	0.983167	6.39383	0.265417	3.51542	0.389583	0.265417	3.51542	0.389583
34.5378	-79.019	20	20	21	2.18e-06	0.423	0.27	0.09	0.3	0.423	0.27	0.0900383	0.3	0	26.9582	7.06013	13.4683	0	184.341	0.382904	18.4604	0	26.9568	7.06019	13.4685	0	184.344	0.382762	18.4606	0	0	0	0	0	0
34.396	-78.898	21	21	24	9.39e-07	0.736	0.53	0.05	0.7	0.736	0.53	0.0500172	0.7	0	30.7553	6.47735	14.5566	0	183.756	0.501703	21.007	0	30.7547	6.47738	14.5567	0	183.756	0.501667	21.0071	0	0	0	0	0	0
35.1138	-78.9255	22	22	29	4.47e-05	3.12052	7.20621	1.72448	7.63897	3.12052	7.20621	1.72426	7.63897	26.2767	23.1798	5.16511	28.4285	33.4402	182.496	0.257844	16.9259	26.096	23.1798	5.16521	28.4286	33.2506	182.496	0.258034	16.9256	0.59	4.71414	0.85	0.59	4.71414	0.85
34.2384	-77.9492	23	23	22	1.76e-05	0.699	1.09	0.18	1.02	0.699	1.09	0.179995	1.02	0	31.8957	9.22853	16.4756	0	180.086	0.0626047	3.31152	0	31.9072	9.229	16.476	0	180.116	0.0605455	3.312	0	0	0	0	0	0
35.4591	-78.141	24	24	21	6.7e-06	0.458	0.37	0.11	0.63	0.458	0.37	0.110015	0.63	0.957498	10.9411	4.55538	34.1415	10.6095	178.03	0.948933	6.6696	0.935095	10.9409	4.55543	34.1414	10.3984	178.028	0.948905	6.66981	0.259524	0.62381	0.202381	0.259524	0.62381	0.202381
35.1735	-78.8598	25	25	23	4.3e-06	0.00909091	2.17	0.08	4.66	0.00909103	2.17	0.0803224	4.66	17.9795	10.4524	5.17526	30.1075	20.5461	178.415	0.189999	8.43277	18.4271	10.455	5.1753	30.1073	20.9683	178.415	0.19	8.4327	0.538696	5.03087	0.776087	0.538696	5.03087	0.776087
34.3503	-78.6951	26	26	24	8.65e-06	0.41	0.33	0.05	0.41	0.41	0.33	0.0500161	0.41	0	41.3655	6.69401	16.4073	0	177.661	0.847708	20.0903	0	41.3592	6.69392	16.4072	0	177.652	0.847667	20.0903	0.483333	8.98333	0.6375	0.483333	8.98333	0.6375
35.0561	-78.9717	27	27	25	7.81e-05	1.14846	2.83874	0.030303	1.33927	1.14846	2.83874	0.0303973	1.33927	27.1697	35.6629	10.1808	30.3387	34.0689	165.528	0.252183	19.8691	27.2458	35.6609	10.1807	30.3388	34.0867	165.529	0.25252	19.8694	6.4736	14.8736	5.3728	6.4736	14.8736	5.3728
34.325	-78.4762	28	28	23	9.7e-07	0.446	0.2	0.02	0.56	0.446	0.2	0.0200072	0.56	0	29.8269	5.90516	18.2625	0	166.786	1.55852	11.2876	0	29.8229	5.90517	18.2627	0	166.78	1.55874	11.2877	0	0	0	0	0	0
35.3647	-78.0694	29	29	24	9.66e-07	1.027	1.17	0.17	1.5	1.027	1.17	0.169989	1.5	0.936003	10.0311	3.47135	33.5727	10.4688	166.207	0.90554	6.24252	0.899083	10.0318	3.47121	33.5729	10.1937	166.206	0.905625	6.24238	0	0	0	0	0	0
34.3173	-78.28	30	30	45	1.17e-06	0.375333	0.225333	0.0606667	0.422667	0.375333	0.225333	0.0606504	0.422667	0	19.0796	4.13615	25.4068	0	145.237	3.01636	4.8507	0	19.0779	4.13622	25.407	0	145.235	3.016	4.85078	0	0	0	0	0	0
35.0763	-78.8814	31	31	23	0.00102428	0.822	1.19	0.22	1.38	0.822	1.19	0.220029	1.38	18.8534	17.7423	8.27054	30.1812	21.3679	164.864	0.191913	12.4856	19.1384	17.7436	8.27057	30.1811	21.9848	164.864	0.192	12.4856	5.36739	12.837	3.81783	5.36739	12.837	3.81783
35.3943	-78.5092	32	32	24	1.65e-06	0.501	0.43	0.06	0.6	0.501	0.43	0.0599949	0.6	0.364311	14.8539	4.65703	31.1619	6.41199	165.441	1.28887	5.79971	0.374417	14.8558	4.65696	31.1618	6.44017	165.446	1.28867	5.79954	0.312083	1.83917	0.389583	0.312083	1.83917	0.389583
35.0523	-78.8775	33	33	28	4.87e-05	1.67557	1.48929	0.152857	1.19714	1.75057	1.48929	0.155391	1.19714	0.313695	20.8753	7.14924	26.2883	9.58715	165.461	0.352247	13.5152	1.49336	20.8753	7.149	26.288	10.3581	165.463	0.352	13.515	0	0	0	0	0	0
35.2637	-78.6329	34	34	21	2.68e-06	0.37	0.2	0.01	0.19	0.37	0.2	0.010047	0.19	0.355586	36.806	13.7817	31.0371	6.50969	164.473	0.965496	13.0483	0.618905	36.8009	13.7818	31.0371	6.58795	164.475	0.965476	13.0483	0.434286	4.26667	0.647619	0.434286	4.26667	0.647619
34.265	-78.0958	35	35	48	9.57e-07	0.512	0.385	0.085	0.71	0.512	0.385	0.0850016	0.71	0	20.8024	4.25317	26.0574	0	145.104	3.51127	4.07697	0	20.8028	4.25319	26.0573	0	145.105	3.51131	4.07708	0.0908333	0.974167	0.0708333	0.0908333	0.974167	0.0708333
35.1673	-78.7074	36	36	23	6.93e-06	0.442	0.27	0.04	0.58	0.442	0.27	0.0400366	0.58	0.351588	20.7914	6.05091	28.9297	6.55446	162.74	0.468884	7.89618	0.527565	20.793	6.05091	28.9299	6.83643	162.74	0.468913	7.8963	0	0	0	0	0	0
35.0524	-78.8666	37	37	43	0.000540711	1.67195	6.61814	0.894574	4.55651	1.67195	6.61814	0.894551	4.55651	9.85893	22.9542	9.55925	27.969	14.2455	161.673	0.275618	13.3788	9.96888	22.9547	9.55895	27.9693	14.7235	161.673	0.275535	13.3786	5.04465	7.68465	3.96	5.04465	7.68465	3.96
35.4937	-78.3422	38	38	8	4.82e-06	0.461	0.29	0.03	0.79	0.461	0.29	0.0301606	0.79	0.621523	10.8379	3.54325	33.2041	6.76998	161.814	1.03273	5.76736	0.644875	10.8385	3.54312	33.204	6.98738	161.819	1.03287	5.76713	0	0	0	0	0	0
35.502	-78.323	39	39	13	4.82e-05	0.461	0.29	0.03	0.79	0.461	0.29	0.0301594	0.79	0.616895	10.7832	3.52358	33.2124	6.75244	161.537	1.03302	5.80393	0.672923	10.7836	3.52346	33.2124	7.25292	161.543	1.033	5.80408	0	0	0	0	0	0
34.8749	-79.204	40	40	24	2.19e-05	1.233	1.91	0.26	2.47	1.233	1.91	0.259862	2.47	0	19.0169	3.14083	26.5971	0	161.002	0.254723	14.794	0	19.017	3.14108	26.5971	0	161.002	0.255	14.794	0	0	0	0	0	0
34.863	-79.1819	41	41	24	3.4e-06	0.411	0.47	0.14	0.71	0.411	0.47	0.140028	0.71	0	19.016	3.11719	26.1657	0	160.795	0.254723	14.9133	0	19.0159	3.11729	26.1656	0	160.795	0.255	14.913	0	0	0	0	0	0
34.8704	-79.3343	42	42	24	1.54e-06	0.00909091	0.0030303	0.030303	0.0757576	0.00909093	0.0030303	0.0303008	0.0757576	0	20.7197	3.27952	28.3293	0	160.736	0.320645	14.4849	0	20.721	3.27937	28.3294	0	160.746	0.320792	14.4846	0	0	0	0	0	0
35.0614	-78.8863	43	43	50	5.23e-05	0.340682	0.826727	0.533139	4.76345	0.340682	0.826727	0.533217	4.76345	21.729	39.6175	19.9694	33.7953	27.5251	159.923	0.250855	18.6046	20.6493	39.6164	19.9692	33.7951	26.3436	159.923	0.251	18.6046	25.693	22.0304	11.3668	25.693	22.0304	11.3668
34.7407	-78.797	44	44	37	1e-05	0.330113	0.228092	0.101458	0.647027	0.330113	0.228092	0.101464	0.647027	0	12.0894	3.42418	26.7621	0	142.622	0.351299	6.69659	0	12.0896	3.424	26.7621	0	142.621	0.351432	6.6967	0.0883784	0.983514	0.0689189	0.0883784	0.983514	0.0689189
35.0098	-79.0182	45	45	21	2.78e-05	0.843	1.14	0.19	1.15	0.843	1.14	0.190131	1.15	35.2	20.4089	2.94868	28.6729	42.559	159.547	0.253448	16.2982	30.4471	20.4102	2.94886	28.6727	36.7222	159.546	0.253	16.2982	0	0	0	0	0	0
34.8277	-79.1763	46	46	24	1.61e-05	0.976	1.48	0.18	1.82	0.976	1.48	0.17993	1.82	0	21.301	3.4252	26.077	0	160.366	0.254723	15.198	0	21.2999	3.42504	26.0772	0	160.37	0.255	15.198	0.9275	1.91083	0.37125	0.9275	1.91083	0.37125
35.4798	-78.2351	47	47	24	4.17e-05	0.682	0.81	0.11	1.04	0.682	0.81	0.110063	1.04	0.608564	10.8885	3.47932	33.2398	6.72086	159.455	1.0343	5.88055	0.635917	10.8884	3.47933	33.2397	6.95708	159.458	1.03442	5.88054	0	0	0	0	0	0
34.8835	-79.0808	48	48	21	6.04e-06	2.314	7.89	1.93	7.17	2.314	7.89	1.92932	7.17	0	19.016	3.01528	24.3558	0	159.398	0.254723	15.3721	0	19.0151	3.01533	24.3555	0	159.397	0.254905	15.3718	0	0	0	0	0	0
34.804	-79.1862	49	49	24	0.000390271	0.396	0.34	0.06	0.79	0.396	0.34	0.0600202	0.79	0	14.0016	5.23529	24.2406	0	156.328	0	6.11689	0	14.0036	5.23538	24.2404	0	156.34	0	6.11708	0	0	0	0	0	0
35.4313	-78.0678	50	50	21	1.18e-05	0.473	0.49	0.14	0.39	0.473	0.49	0.140003	0.39	0.587526	14.4809	3.89561	32.7713	6.64113	154.776	1.027	6.65484	0.601714	14.4808	3.89557	32.7711	6.76205	154.776	1.027	6.65505	0.25	1.54143	0.364286	0.25	1.54143	0.364286
34.8048	-79.1575	51	51	24	1.78e-05	0.454	0.49	0.08	0.69	0.454	0.49	0.0800609	0.69	0	13.4077	5.15565	24.1166	0	153.784	0	5.9702	0	13.4085	5.15567	24.1168	0	153.786	0	5.97046	0	0	0	0	0	0
34.8431	-79.1468	52	52	24	8.43e-06	0.544	0.64	0.09	0.63	0.544	0.64	0.0900099	0.63	0	13.7638	5.25738	23.3932	0	153.038	1.50719	5.8022	0	13.7641	5.25737	23.3932	0	153.038	1.50696	5.802	0	0	0	0	0	0
35.0086	-78.8226	53	53	5	0.000256825	1.11	1.65	0.25	1.9	1.11002	1.65	0.25576	1.9	2.9879	10.0947	2.02775	34.4583	23.6101	152.178	0.372903	5.45754	3.8998	10.094	2.028	34.458	23.5278	152.178	0.373	5.458	1.09	10.25	0.85	1.09	10.25	0.85
35.3851	-77.9937	54	54	24	3.89e-05	1.03	1.43	0.15	1.69	1.03	1.43	0.149975	1.69	0.563715	10.8077	3.23953	31.9227	6.55088	151.464	1.02405	5.86672	0.582417	10.8074	3.23946	31.9226	6.62958	151.464	1.02421	5.86654	0	0	0	0	0	0
34.9641	-79.0537	55	55	24	5.68e-06	1.425	1.55	0.39	1.85	1.425	1.55	0.389933	1.85	0	20.4092	2.34857	28.7565	0	151.236	0.253448	16.2473	1.38633	20.4086	2.34854	28.7564	1.23863	151.236	0.253208	16.2474	0	0	0	0	0	0
35.3952	-77.9607	56	56	46	1.09e-05	0.688739	0.61913	0.0804348	0.816522	0.688739	0.61913	0.0804329	0.816522	0.648505	11.7013	3.81239	32.0776	6.67052	150.163	0.985527	6.51276	0.628326	11.7011	3.81254	32.0778	6.63441	150.162	0.985391	6.51267	0.301957	0.105652	0.184565	0.301957	0.105652	0.184565
34.8641	-79.1054	57	57	24	8.85e-06	0.452	0.24	0.02	0.0757576	0.452	0.24	0.0203064	0.0757576	0	12.8705	5.19588	23.3406	0	149.776	1.50548	5.77239	0	12.871	5.196	23.3406	0	149.777	1.50542	5.77225	0	0	0	0	0	0
35.334	-77.9404	58	58	24	1.88e-06	0.371	0.27	0.06	0.54	0.371	0.27	0.0600183	0.54	0.710813	10.5335	2.84614	32.1519	6.80236	146.948	0.942374	6.12381	0.699125	10.5336	2.84629	32.1519	6.80942	146.949	0.942292	6.12379	0	0	0	0	0	0
34.9264	-79.059	59	59	23	2.88e-06	0.386	0.35	0.04	0.19	0.386	0.35	0.0400933	0.19	0	11.7539	5.19661	23.4637	0	146.086	1.53556	5.74187	0	11.7547	5.19674	23.4638	0	146.087	1.53552	5.742	0	0	0	0	0	0
34.9035	-79.0124	60	60	24	7.52e-05	0.327	0.35	0.09	0.92	0.327	0.35	0.0900541	0.92	0	12.3404	5.15634	22.9122	0	143.869	1.48985	5.15959	0	12.341	5.15604	22.9121	0	143.87	1.48983	5.15937	0	0	0	0	0	0
34.639	-78.6696	61	61	11	2.07e-06	0.399	0.0030303	0.030303	0.0757576	0.399	0.0030303	0.030369	0.0757576	0	15.22	4.21428	20.3408	0	141.802	0.525248	6.52551	0	15.2171	4.21409	20.3408	0	141.799	0.525182	6.52536	0	0	0	0	0	0
34.9087	-78.855	62	62	24	3.05e-06	0.662	0.43	0.07	0.82	0.662	0.43	0.0700088	0.82	0	8.50253	1.29763	35.0731	0	136.956	0.342357	7.06987	0.0452083	8.50271	1.29783	35.073	0.255333	136.956	0.342042	7.06975	0	0	0	0	0	0
34.5064	-78.4415	63	63	23	7.63e-07	0.347	0.24	0.02	0.45	0.347	0.24	0.0200273	0.45	0	10.5689	3.17156	22.8915	0	134.426	0.790184	6.08462	0	10.5682	3.17161	22.8917	0	134.425	0.79013	6.08474	0	0	0	0	0	0
34.3724	-78.2799	64	64	24	8.28e-07	0.451	0.21	0.02	0.23	0.451	0.21	0.0200422	0.23	0	8.85622	2.66144	24.887	0	131.147	0.644062	5.65049	0	8.85579	2.66138	24.8869	0	131.147	0.644167	5.65042	0	0	0	0	0	0
34.5713	-78.5882	65	65	24	1.16e-06	0.365	0.22	0.08	0.43	0.365	0.22	0.0799718	0.43	0	5.55948	1.01684	31.9853	0	129.054	0.570046	4.78722	0	5.56088	1.01687	31.9854	0	129.056	0.570167	4.78725	0	0	0	0	0	0
34.2922	-78.1608	66	66	23	1.76e-06	1.072	1.22	0.17	1.1	1.072	1.22	0.169993	1.1	0	6.90923	1.91129	27.9653	0	128.07	2.94581	5.32333	0	6.90948	1.91126	27.9653	0	128.071	2.94583	5.323	0	0	0	0	0	0
34.4526	-78.5333	67	67	24	6.89e-07	0.33	0.23	0.14	0.54	0.33	0.23	0.139965	0.54	0	5.28382	0.961568	32.1511	0	128.027	0.782132	4.04143	0	5.28604	0.961583	32.1514	0	128.03	0.782083	4.04162	0	0	0	0	0	0
34.3765	-78.4459	68	68	23	9.48e-07	0.491	0.2	0.030303	0.99	0.491	0.2	0.0303323	0.99	0	5.78655	1.15829	30.7559	0	127.276	2.50003	4.22449	0	5.78848	1.15822	30.7558	0	127.28	2.50004	4.22461	0	0	0	0	0	0
34.1823	-77.9406	69	69	11	1.14e-05	0.484	0.41	0.45	5.95	0.484	0.41	0.44998	5.95	0	5.94647	1.3408	30.8505	0	125.67	0.992261	5.423	0	5.93245	1.341	30.851	0	125.633	0.992455	5.423	0	0	0	0	0	0
35.285	-78.7711	70	70	23	2.51e-06	0.00909091	0.0030303	0.1	0.48	0.00909094	0.0030303	0.0999626	0.48	0	0	0	0	0	0	0	0	7.45639	22.542	6.98509	29.1505	13.388	185.057	0.624261	10.1572	0	0	0	0	0	0

## Sheet: Clust analysis_May 2019
Latitude	Longitude	clusterlabel	myindex	Freq	gas.influence	M_Benzene	M_Toluene	M_Ethylben	M_Xylenes	M_Isoprene	MP_Benzene	MP_Toluene	MP_Ethylben	MP_Xylenes	MP_Isoprene	MA_no	MA_pm10	MA_no2	MA_o3	MA_nox	MA_co	MA_so2	MA_pm25	PA_no	PA_pm10	PA_no2	PA_o3	PA_nox	PA_co	PA_so2	PA_pm25	MT_no2	MT_pm10	MT_pm25	PT_no2	PT_pm10	PT_pm25
35.8748	-78.7904	1	1	24	1.41e-06	16.4	123.845	22.735	159.75	3.37	15.2927	123.827	21.1351	148.815	3.35906	6.18027	20.2523	10.9629	53.1661	15.3176	355.264	0.136182	10.3418	6.17975	20.2523	10.9629	53.1488	15.304	352.988	0.136206	10.3529	0	0	0	0.682211	6.17563	0.85
35.756	-78.6171	2	2	30	2.61e-05	5.504	23.276	4.55	35.02	1.542	5.29925	23.2732	4.44538	33.395	1.5452	1.88829	29.4433	18.726	44.9872	10.4506	296.805	0.0714375	14.4293	1.89108	29.4433	18.7258	44.9758	10.5859	301.501	0.07144	14.4504	7.56567	8.44967	2.09133	10.3045	14.4022	2.92973
34.228	-77.947	3	3	79	1.42e-05	0.578228	1.42443	0.273797	3.84684	0.579114	0.513705	1.43498	0.244948	3.52186	0.581579	0	14.9189	6.30057	47.2444	0	132.654	15.8884	8.2438	0	14.8935	6.27014	47.2402	0	132.401	15.8673	8.23507	2.97051	2.90253	1.76051	10.0734	9.59595	4.54701
35.6308	-78.5613	4	4	30	2.91e-06	1.764	1.686	1.178	4.4	2.586	1.55258	1.68588	0.958707	4.27743	2.58818	2.3144	29.26	12.0265	42.2378	10.8537	298.886	0.0926703	11.2083	2.29677	29.26	12.0265	42.2629	9.47597	277.326	0.092698	11.2109	2.053	10.201	0.68	2.66107	12.2616	0.941276
35.3854	-77.9952	5	5	12	0.000118429	2.01	7.34	2.26	14	2.88	1.53147	7.33871	1.57444	10.2715	2.86453	1.84014	27.0648	12.0209	57.5916	3.97033	140.525	0.224308	21.7964	1.84272	27.0648	12.0207	57.5897	4.0313	142.143	0.224316	21.7451	0	0	0	0.641857	7.02546	1.06023
34.9308	-78.8526	6	6	36	0.000539749	1.12	2.85	0.635	4.75	0.45	1.15717	2.85023	0.815331	5.59135	0.454299	0	12.7443	1.29741	43.2152	0	132.527	0.435293	4.84098	0.00134472	12.7443	1.29743	43.2237	0.122868	134.025	0.43529	4.85083	0	0	0	0.78044	5.63217	0.85
35.0535	-78.8709	7	7	27	0.000140438	1.57333	4.99	1.02667	6.93333	0.54	1.22072	4.98926	0.858072	6.05076	0.544765	6.46645	33.2778	15.7591	54.3432	13.8027	160.551	0.644512	14.4136	6.43056	33.2778	15.7592	54.3459	13.1678	168.125	0.644564	14.6513	11.3278	15.9541	9.08296	11.3278	15.9541	9.08296
35.5507	-78.3036	8	8	24	2.09e-06	1.46	5.63	0.87	6.45	3.615	1.3415	5.62967	0.82814	6.07576	3.61007	2.75602	17.6424	2.65322	50.0748	4.34123	213.634	0.154151	9.72783	2.77174	17.6424	2.6532	50.0749	4.32799	212.938	0.154153	9.73452	0	0	0	0.586172	5.40431	0.85
35.0604	-78.8841	9	9	32	5.63e-05	1.21562	3.92813	0.67	7.98125	0.468125	1.10971	3.92789	0.660072	7.09278	0.473037	5.96957	50.14	27.1536	56.1476	9.85549	167.52	0.792222	21.5244	5.9689	50.14	27.1534	56.1476	10.1995	169.941	0.792277	21.5288	21.1556	21.335	12.0625	21.1556	21.335	12.0625
34.9482	-78.9053	10	10	12	4.92e-06	1.53	6.58	1.89	11.7	1.44	1.22788	6.57901	1.52457	9.54928	1.42752	0	26.4429	1.18825	54.5717	0	134.533	0.352986	12.4109	-0.04123	26.4428	1.18848	54.538	0.479408	137.575	0.352983	12.4019	0.59	2.59	0.85	0.59	2.59	0.85
35.392	-77.9557	11	11	12	6.27e-06	1.32	1.71	0.29	4.8	1.41	1.1697	1.70997	0.437247	5.09522	1.42454	2.57377	17.8942	5.35321	55.3571	5.0357	168.495	0.291199	10.2267	2.56062	17.8942	5.35302	55.3598	4.91027	161.702	0.291193	10.3144	0.116667	0.605	0.243333	0.675481	4.91889	1.35264
34.2587	-78.0767	12	12	18	1.05e-06	1.28	4.32	0.8	6.2	0.33	1.18737	4.31985	0.734319	5.82232	0.332421	0	10.2583	0.598526	49.173	0	132.419	0.0270161	2.18889	0	10.2583	0.598529	49.1734	0	132.228	0.0270911	2.1734	0	0	0	0.702679	9.44238	0.85
35.0094	-78.8226	13	13	6	0.000178349	1.26	3.58	2.41	6.8	2.53	1.22664	3.57969	2.0872	6.4834	2.5205	5.90825	28.9722	12.1673	52.9977	14.7795	201.26	1.30823	15.8049	5.90777	28.9722	12.1673	52.9977	14.5615	194.598	1.30827	15.7843	1.09	10.54	0.85	1.09	10.54	0.85
35.4724	-78.1819	14	14	24	1.63e-06	0.96	4.845	1.79	6.8	2.645	0.916585	4.84441	1.66923	6.47957	2.64506	2.84753	24.4025	8.89009	52.9586	5.18747	179.445	0.178946	11.4387	2.85432	24.4025	8.89011	52.9621	5.17441	178.602	0.178952	11.4578	0	0	0	6.37312	13.8785	3.42755
35.0526	-78.851	15	15	18	3.21e-05	1.08	1.22	0.22	2.7	0.53	0.994094	1.22038	0.445401	3.8263	0.538106	6.71669	19.2575	9.36904	52.9852	13.9585	147.782	0.441718	6.63582	6.71455	19.2575	9.36894	52.9852	14.0862	157.961	0.441771	6.59128	13.7722	13.1817	5.11333	13.7722	13.1817	5.11333
35.0569	-78.9717	16	16	12	0.000123892	1.01	1.79	0.35	3.1	0.69	0.848862	1.78994	0.395259	3.54311	0.689595	6.58324	42.4813	16.2614	57.8501	14.8484	193.977	1.10068	26.3445	6.68336	42.4813	16.2611	57.8177	13.7992	178.905	1.10052	26.4546	4.03333	10.0833	3.625	4.8421	12.0977	4.3479
34.8093	-79.1846	17	17	18	4.06e-05	1.01	3.45	1.12	6.9	1.33	0.691242	3.44878	0.640421	4.39659	1.3214	0	25.4668	4.96751	52.2131	0	138.123	0.255892	7.63519	0	25.4668	4.96736	52.2145	0	137.978	0.255902	7.73519	0	0	0	3.23147	7.14617	3.75214
34.7208	-79.2129	18	18	35	1.64e-06	0.47	0.908857	0.475506	1.46519	0.691143	0.458326	0.908822	0.500184	1.70864	0.681217	0	23.8329	1.25091	53.9742	0	137.841	0.255508	6.46139	0	23.8329	1.2509	53.9749	0	137.777	0.255515	6.45168	0.539143	9.47571	0.801429	0.581294	10.0061	0.8551
35.0746	-78.9522	19	19	43	3.42e-05	0.659535	1.7407	0.375349	3.60465	0.505581	0.691591	1.74171	0.389557	3.63517	0.508385	6.25389	24.8682	5.1787	52.2848	15.5796	169.254	0.70823	11.9872	6.24115	24.8682	5.17939	52.2879	15.5034	171.977	0.712064	12.2202	0	0	0	15.6513	15.5487	8.97548
35.0759	-78.8809	20	20	18	0.00138042	0.85	2.52	0.76	4.1	0.83	0.828048	2.52008	0.579167	4.15443	0.819392	6.10276	37.5549	9.59014	55.1453	7.38522	154.143	0.595279	11.216	6.10481	37.5549	9.59034	55.146	8.65326	157.1	0.595309	11.2234	5.64778	12.24	4.75056	5.99499	12.9497	5.02314
35.0851	-78.9508	21	21	17	0.000150185	0.8	1.4	0.32	3.3	0.8	0.821148	1.4002	0.352533	3.71245	0.796558	6.53812	47.9635	30.2131	55.2664	7.8164	157.301	0.60908	12.6621	6.54161	47.9635	30.2126	55.2612	10.056	160.751	0.609091	12.6607	8.59294	13.0682	4.10882	8.59294	13.0682	4.10882
35.0025	-78.9147	22	22	18	2.21e-05	0.78	2.23	1.11	5.8	0.42	0.890891	2.23028	1.08807	6.59236	0.427472	29.182	33.1966	15.4742	39.1085	5.53124	149.269	0.333885	8.69283	29.1028	33.1966	15.4735	39.1518	6.26106	157.817	0.334004	8.79453	4.35222	7.46389	2.16444	4.87874	8.4001	2.42415
35.6439	-79.013	23	23	18	3.11e-06	0.77	1.22	1.37	5	1.55	1.89414	1.24879	2.94555	16.4155	1.5549	14.0223	27.5343	7.6019	38.081	13.6301	234.148	0.544894	16.262	14.0257	27.5343	7.60183	38.1091	13.654	236.638	0.544859	16.2728	0.39	3.36333	0.566667	0.589355	5.96845	0.85
35.0415	-78.8823	24	24	18	0.000188411	0.77	3.42	0.65	3.8	0.49	0.927309	3.4202	0.762065	5.12153	0.497476	6.08816	34.4258	16.4939	52.9876	15.1716	208.584	1.32219	20.8255	6.11434	34.4258	16.494	52.9916	14.6316	190.933	1.32202	21.2266	2.32556	3.19667	2.32167	2.8051	4.05206	2.68712
34.1841	-77.949	25	25	22	9.23e-06	0.640909	1.56727	0.32	2.96364	0.500909	0.4688	1.56816	0.298362	2.39109	0.508025	0	9.35595	0.416143	46.955	0	132.146	1.63636	3.63636	0	9.35595	0.416147	46.9643	0	131.58	1.63613	3.63891	0	0	0	4.3591	6.74545	3.0775
35.4948	-78.3398	26	26	12	5.3e-06	0.74	2.26	0.57	3.3	1.74	0.585137	2.25972	0.417856	2.95487	1.75266	2.75843	19.6533	2.84984	54.7023	3.41001	139.306	0.145557	11.5269	2.75954	19.6533	2.84981	54.6929	3.31196	157.994	0.14557	11.562	0.8425	1.01833	1.9275	3.66144	5.45191	7.2398
34.2171	-78.0206	27	27	36	3.15e-05	0.435278	0.873889	0.1625	2.28333	0.424722	0.443863	0.87399	0.195651	2.4732	0.428844	0	18.8502	1.18237	54.3677	0	126.873	0.00291456	5.27109	0	18.8502	1.18237	54.3652	0	127.282	0.00395667	5.25177	0.205833	5.04472	0.306944	0.857098	12.8532	0.925474
35.4241	-78.0578	28	28	12	2.32e-05	0.7	1.53	0.31	2.5	1.98	0.613808	1.5299	0.311878	2.50479	1.99126	3.06331	30.116	7.09745	53.3386	5.96761	184.875	0.241963	10.7842	3.049	30.116	7.09714	53.3449	5.70257	173.525	0.241956	10.8724	0.491667	11.625	0.708333	0.59	13.9359	0.85
35.3319	-77.9222	29	29	12	7.31e-06	0.67	1.46	0.34	5.5	1.22	0.581924	1.45963	0.274507	4.57303	1.25033	0.9	24.8289	1.7647	56.6983	4	131.775	0.259796	10.1427	0.898598	24.8289	1.76482	56.6934	4.00384	141.623	0.259819	10.1543	0.3325	6.04333	0.495833	0.576469	10.1326	0.863427
35.0451	-78.9239	30	30	18	3.56e-05	0.65	2.04	0.43	4.9	0.42	0.704662	2.04009	0.578624	4.90506	0.420588	6.2161	36.3277	14.6086	57.7535	14.0796	189.088	1.07772	24.9068	6.19274	36.3277	14.6087	57.7298	13.271	178.886	1.07764	24.9516	2.51111	4.59	1.74222	6.28909	10.1854	4.07402
35.1142	-78.9258	31	31	18	4.02e-05	0.64	2.08	0.61	4.2	0.84	0.66804	2.08	0.606256	4.13856	0.839855	6.22868	38.6995	9.17004	55.1231	7.50994	158.968	0.614523	10.5281	6.22834	38.6995	9.17009	55.1232	7.51455	158.492	0.614523	10.5504	0.59	4.37	0.85	0.59	4.37	0.85
34.3999	-78.9095	32	32	18	9.4e-07	0.55	1.85	0.66	3.7	1.47	0.522101	1.84973	0.615132	3.52648	1.4694	0	14.3022	1.03993	60.0219	0	134.813	0.238366	6.49253	0	14.3022	1.03992	60.0148	0	134.838	0.238366	6.49344	0.0633333	0.298889	0.0944444	3.57154	5.2216	1.84872
34.7882	-78.8165	33	33	36	1.97e-05	0.425	1.115	0.345	3.9	0.25	0.414723	1.1149	0.338848	3.7336	0.250207	0	13.0437	1.37305	43.5132	0	132.472	0.394375	4.90479	0	13.0437	1.37304	43.5267	0	132.693	0.39437	4.90545	0	0	0	0.71154	4.3361	0.85
34.7413	-79.3467	34	34	12	4.7e-05	0.54	1.46	0.5	2.8	3.4	0.451372	1.45971	0.471384	2.92504	3.38517	0	28.177	6.05452	56.7768	0	137.51	0.384786	15.2484	0	28.177	6.05426	56.7743	0	137.636	0.384786	15.4411	11.76	8.21	6.575	11.76	8.21	6.575
35.4112	-78.8627	35	35	12	2.06e-06	0.53	0.86	0.06	4.7	2.64	0.524817	0.860007	0.30152	4.3864	2.63551	11.161	21.0959	3.78414	42.3826	12.9832	221.839	0.491439	13.7785	11.1608	21.0959	3.78432	42.3742	12.9845	220.486	0.491454	13.7665	0	0	0	0.584831	9.52637	0.85
35.1527	-78.723	36	36	12	9.57e-06	0.52	0.88	0.6	3.6	2.52	0.595466	0.880235	0.87206	3.88028	2.51263	4.88431	23.5651	1.3543	57.0572	4.14329	145.191	0.282136	11.4147	4.8824	23.5651	1.35452	57.0255	4.30776	157.428	0.28227	11.4087	0	0	0	0.742945	10.2573	0.85
35.4071	-78.0286	37	37	12	6.41e-06	0.51	1.38	0.2	2.7	2.69	0.631221	1.38005	0.396737	3.65403	2.68376	2.03362	25.5039	2.22634	57.0124	3.96423	143.653	0.208426	10.3222	2.04741	25.5039	2.22639	57.0106	4.10076	146.308	0.208432	10.3358	0.196667	3.35333	0.283333	0.594935	10.1024	0.875402
35.5774	-78.3624	38	38	12	2.16e-06	0.5	1.42	0.28	3.3	4.3	0.603893	1.42019	0.35508	3.40901	4.28771	2.21467	18.0757	2.00813	50.4153	2.26716	207.347	0.146132	10.3808	2.21606	18.0757	2.00814	50.4223	2.43181	199.596	0.14613	10.3801	0	0	0	1.84786	4.57208	2.70577
35.439	-79.0705	39	39	11	9.96e-07	0.48	0.82	0.39	4.4	3.78	0.479286	0.820098	0.474519	4.39287	3.77025	12.7231	26.4246	4.39781	45.8	15.0789	221.985	0.615941	13.6852	12.7222	26.4246	4.39778	45.8002	15.0661	220.945	0.615915	13.6916	0.59	5.44	0.85	0.59	5.44	0.85
35.0303	-78.8634	40	40	8	1.58e-05	0.47	1.97	1.08	7.5	1.83	0.742376	1.9705	0.984513	6.44304	1.80354	6.07768	28.979	11.9571	52.991	15.1488	206.071	1.3192	15.9107	6.07781	28.979	11.9571	52.9909	14.9882	192.998	1.31926	15.8958	0	0	0	4.18807	8.3795	3.48342
35.057	-78.8592	41	41	8	4.23e-05	0.46	0.64	0.2	2.1	0.32	0.75689	0.640874	0.365225	2.92152	0.32975	6.77115	24.5098	3.01168	52.9193	14.0603	148.242	0.44163	3.95158	6.76935	24.5099	3.01207	52.9195	13.561	148.666	0.441628	4.01446	0.59	11.95	0.85	0.59	11.95	0.85
34.8068	-79.1605	42	42	18	3.04e-05	0.46	0.85	0.28	2.5	0.56	0.406384	0.850045	0.290465	2.60098	0.572579	0	20.1706	0.628914	52.2423	0	138.009	0.254126	4.51128	0	20.1706	0.628965	52.2444	0	137.982	0.254125	4.52263	0	0	0	1.79735	6.57181	2.72818
34.3737	-78.279	43	43	18	8.23e-07	0.45	0.58	0.52	2.6	0.36	0.404755	0.58005	0.446201	2.4917	0.361057	0	12.409	0.963674	45.5202	0	129.886	4.09389	1.38975	0	12.409	0.963659	45.5341	0	129.744	4.09316	1.40614	0.0983333	0.63	0.141667	0.634731	5.24183	0.85
35.1737	-78.8596	44	44	12	4.28e-06	0.44	1.06	0.32	3.6	1.31	0.489868	1.06013	0.413467	3.69701	1.30914	11.0902	31.8119	2.70507	55.9888	8.22477	171.606	0.513115	6.76639	11.0948	31.8119	2.70514	55.9849	8.17812	168.665	0.513103	6.7657	0.491667	8.73333	0.708333	0.59	10.4639	0.85
35.0126	-79.0131	45	45	18	3.08e-05	0.43	1.28	0.81	4.3	0.8	0.569367	1.28008	0.650386	4.85947	0.806625	29.4	20.2252	0.957938	39.33	5.57533	148.945	0.342491	4.71996	29.3865	20.2252	0.958152	39.3765	6.02888	159.012	0.342611	4.67269	0	0	0	3.94694	10.2498	3.27841
34.9321	-79.0583	46	46	18	3.19e-06	0.42	0.91	0.49	3.2	1.1	0.399635	0.909976	0.474226	3.63506	1.10261	0	21.2103	0.689968	46.8124	0	140.65	0.286775	4.51126	0	21.2103	0.689969	46.8195	0	140.525	0.286786	4.5016	0	0	0	1.57588	6.09546	1.95051
34.8617	-79.107	47	47	18	5.78e-06	0.41	1.33	0.38	3.5	0.68	0.377315	1.32983	0.282954	3.05734	0.683611	0	24.7781	1.10805	46.8657	0	140.315	0.28105	5.14937	0	24.7781	1.10805	46.873	0	139.778	0.281056	5.13883	0.229444	3.61278	0.330556	0.608879	8.75552	0.962698
34.7498	-79.3844	48	48	12	2.68e-06	0.4	0.45	0.53	3.7	2.79	0.397523	0.450014	0.499409	3.5157	2.79588	0	31.5415	1.13898	57.2421	0	137.982	0.385639	12.0242	0	31.5415	1.13908	57.2346	0	138.235	0.385643	12.0365	0.295	4.64	0.425	0.854563	9.29113	0.911178
35.2915	-78.7729	49	49	12	2.7e-06	0.39	0.45	0.59	3	1.24	0.393697	0.450102	0.531419	3.08748	1.24233	10.1524	20.069	2.88874	40.7011	11.6301	202.658	0.529955	12.1165	10.1518	20.069	2.88875	40.7068	11.5504	200.002	0.529946	12.1113	0	0	0	0.59	10.1325	0.85
34.5237	-78.5579	50	50	18	7.82e-07	0.38	0.49	0.34	2	0.82	0.331713	0.490011	0.273765	1.90058	0.816072	0	9.21325	0.468758	57.0041	0	127.066	0.175349	3.40651	0	9.21325	0.468759	56.9881	0	127.371	0.175563	3.40675	0	0	0	0.712343	5.35444	0.85
35.3514	-78.5545	51	51	18	3.41e-06	0.37	1.06	0.4	3.4	0.24	0.368526	1.06002	0.410237	3.20122	0.252097	1.55348	13.1533	5.00467	41.231	6.33558	177.044	0.368051	7.86922	1.55862	13.1533	5.00467	41.2526	6.18588	170.659	0.368034	7.85005	0	0	0	2.41508	10.2192	2.20936
34.974	-79.0562	52	52	11	1.39e-05	0.37	1.31	0.81	10.3	2.29	0.391071	1.31	0.781572	8.3085	2.27138	0	25.4088	0.576119	52.635	0	143.154	0.414003	11.8467	0.0293409	25.4088	0.576275	52.6074	0.450442	144.142	0.413989	11.8474	0	0	0	6.33273	10.2807	3.61293
34.8446	-79.145	53	53	30	1.13e-05	0.322	0.426	0.0661818	2.24	1.176	0.370066	0.426113	0.181079	2.44143	1.17382	0	27.9282	0.977571	49.2336	0	139.262	0.321361	8.18692	0	27.9282	0.977569	49.2347	0	139.057	0.321352	8.19677	0	0	0	1.44662	8.31812	2.13988
34.8049	-79.2385	54	54	12	2.38e-06	0.36	0.58	0.11	1.6	1.49	0.327087	0.580038	0.196459	2.03839	1.48713	0	24.217	0.553571	53.5142	0	137.511	0.38018	11.9665	0	24.217	0.55358	53.5135	0	138.376	0.380171	11.9669	0	0	0	3.16493	7.33258	3.20539
34.2524	-77.9961	55	55	25	3.83e-06	0.3096	0.5248	0.316	3.068	1.1112	0.326564	0.524755	0.258464	2.94068	1.10548	0	11.7637	0.764299	53.3749	0	128.263	0.019581	4.30238	0	11.7637	0.7643	53.3718	0	128.816	0.0207492	4.30521	0.1068	0.1952	0.034	3.47507	6.45974	1.34066
34.2842	-77.9822	56	56	67	5.11e-06	0.298955	0.402619	0.156269	2.24925	0.507802	0.304175	0.402668	0.169052	2.31593	0.501122	0	15.2721	1.18719	50.3803	0	131.337	13.4664	2.78855	0	15.2721	1.18712	50.3818	0	130.997	13.4678	2.70112	0.507164	3.1503	0.608955	0.748653	4.52304	0.85
34.3161	-78.2265	57	57	18	7.67e-06	0.34	1.49	0.28	2.9	0.33	0.349032	1.48981	0.301511	2.7158	0.33069	0	7.71288	0.456218	50.0017	0	129.719	0.0643477	2.18795	0	7.71288	0.456224	49.994	0	129.924	0.0650706	2.19262	0	0	0	0.684526	8.34838	0.85
35.3906	-78.5164	58	58	11	2.16e-06	0.33	0.66	0.31	3.2	2.41	0.462706	0.660396	0.418423	3.39853	2.39098	3.77559	22.641	3.09335	55.0788	3.76086	149.045	0.207241	11.9781	3.76641	22.641	3.09365	55.0262	4.0612	164.983	0.207241	11.9542	0	0	0	2.41589	10.2434	2.24635
34.4501	-78.5311	59	59	18	6.92e-07	0.33	0.16	0.030303	0.6	0.3	0.325098	0.160045	0.1016	0.99635	0.303897	0	8.27736	0.460784	56.6422	0	127.025	0.141614	3.15942	0	8.27736	0.460791	56.6433	0	127.373	0.141613	3.16158	0	0	0	0.749169	6.25461	0.85
35.3318	-77.944	60	60	24	1.67e-06	0.285	0.47	0.195	2.35	1.995	0.423635	0.470192	0.215067	2.80168	1.98127	1.57589	14.4199	1.35976	56.19	4.02311	145.034	0.289253	9.01832	1.52459	14.4199	1.35987	56.1903	4.0644	146.132	0.289247	9.01437	0	0	0	0.605861	8.65853	0.984792
35.3632	-78.0724	61	61	12	9.21e-07	0.3	0.47	0.22	2.4	2.72	0.37942	0.470277	0.259354	2.57027	2.71852	2.14997	15.5328	1.59891	56.6288	3.96055	144.048	0.213746	9.56947	2.14973	15.5328	1.59894	56.6251	4.00138	147.623	0.213748	9.56872	0	0	0	3.8632	11.3458	2.26534
34.826	-79.1779	62	62	18	2.4e-05	0.3	0.66	0.26	2.4	1.44	0.377895	0.660334	0.329413	2.98257	1.43645	0	22.6682	1.16111	52.2144	0	138.136	0.255584	6.40906	0	22.6682	1.16122	52.2151	0	138.575	0.255602	6.42349	1.08722	2.63833	2.62889	1.25789	3.53899	3.0969
34.6351	-78.6627	63	63	18	2.44e-06	0.3	0.34	0.030303	3.2	0.16	0.314712	0.340085	0.11402	2.83923	0.160593	0	10.6492	0.710841	49.0617	0	128.625	0.588238	5.53259	0	10.6492	0.710841	49.0608	0	128.605	0.588171	5.53404	0	0	0	0.728784	5.6486	0.85
34.2036	-77.9509	64	64	18	9.17e-06	0.3	17.21	0.36	2.4	1.05	0.364719	17.2057	0.367125	2.77311	1.04468	0	10.9965	3.46929	46.4649	0	132.378	1.99961	6.22833	0	10.9965	3.46921	46.4745	0	131.672	1.99938	6.18592	1.46667	0.753333	0.931667	6.95981	5.03505	4.68253
35.2703	-78.6311	65	65	18	3.3e-06	0.29	1.17	0.5	2.3	0.27	0.312373	1.16989	0.499375	2.50551	0.274285	1.71711	19.0353	4.50671	42.7609	6.48634	169.322	0.45867	7.10767	1.71621	19.0353	4.50668	42.7581	6.53782	172.418	0.458669	7.0964	0.327778	5.43333	0.472222	0.59	9.79266	0.85
35.5328	-78.3084	66	66	12	4.18e-06	0.28	0.45	0.06	2	3.14	0.54993	0.451694	0.518147	3.72877	3.14512	2.26422	23.0237	2.60573	50.3243	2.3125	200.936	0.199001	11.1165	2.26002	23.0237	2.60572	50.3277	2.44763	194.969	0.198993	11.1112	2.28167	3.76667	1.41833	4.17189	6.44771	2.53841
34.2976	-78.1741	67	67	18	2.37e-06	0.28	0.4	0.1	1.7	0.18	0.323364	0.40009	0.138285	1.9417	0.181	0	8.76623	0.658745	43.9624	0	131.993	5.03466	0.278532	0	8.76622	0.658742	43.964	0	131.888	5.03451	0.282956	0	0	0	0.742508	9.35812	0.85
34.3172	-78.287	68	68	18	1.01e-06	0.27	0.4	0.23	1.6	0.68	0.310044	0.400049	0.294254	1.87295	0.677298	0	12.5889	1.58365	55.7829	0	130.746	0.0619516	2.90912	0	12.5889	1.58363	55.7641	0	130.459	0.0626267	2.91459	0	0	0	0.57768	9.07134	0.85
34.6039	-78.6039	69	69	18	3.51e-06	0.27	0.63	0.18	1	0.16	0.27527	0.62999	0.164721	1.37192	0.161276	0	10.3317	0.479899	55.9382	0	127.319	0.224179	3.43769	0	10.3317	0.479902	55.9307	0	127.51	0.224322	3.43848	0.605556	3.02222	0.472222	1.06654	5.38633	0.85
35.5129	-79.1872	70	70	18	3.68e-06	0.26	1.13	0.86	4.4	2.22	0.273407	1.12997	0.83147	4.4029	2.22332	13.5891	32.1165	6.30058	47.2279	16.2407	222.283	0.632769	14.6681	13.5883	32.1165	6.30058	47.2296	16.2283	222.367	0.632766	14.6238	1.83	12.7067	1.37	1.83	12.7067	1.37
34.3298	-78.5047	71	71	18	1.99e-06	0.26	0.31	0.08	1.9	1.7	0.257679	0.31	0.100296	1.8333	1.69431	0	11.9709	0.7223	58.7611	0	132.243	0.108784	4.46483	0	11.9709	0.722298	58.756	0	131.54	0.108787	4.46867	0	0	0	0.747842	6.25574	0.85
34.9025	-79.0296	72	72	18	3.33e-06	0.26	0.64	0.33	2.7	0.61	0.333055	0.640157	0.414745	3.19907	0.616249	0	21.2103	0.68897	46.8536	0	140.234	0.280926	4.52317	0	21.2103	0.688973	46.8559	0	140.171	0.280929	4.53211	0	0	0	1.77359	6.46079	1.73272
34.879	-79.2055	73	73	12	6.09e-06	0.24	0.59	0.25	2.7	4.17	0.238856	0.58993	0.220337	2.79813	4.13384	0	25.4088	0.55876	52.5346	0	141.758	0.410634	11.5842	0	25.4088	0.558764	52.5358	0	141.5	0.410634	11.5816	0	0	0	1.50623	5.65055	2.37
34.8594	-79.1751	74	74	12	3.41e-06	0.24	0.34	0.18	3.2	1.24	0.258564	0.340048	0.197563	2.88902	1.26531	0	25.4088	0.555943	52.631	0	141.175	0.41043	11.6337	0	25.4088	0.555948	52.6294	0	140.3	0.41041	11.6431	0	0	0	4.08365	7.81754	3.29461
34.6451	-79.0769	75	75	18	1.26e-05	0.24	0.64	0.24	3.8	0.83	0.238242	0.639984	0.222171	3.46901	0.830396	0	15.7696	0.747563	54.2557	0	136.248	0.23411	4.59808	0	15.7696	0.747564	54.2558	0	136.361	0.234113	4.59379	0	0	0	2.0437	6.44765	2.13372
34.3483	-78.7131	76	76	18	1.46e-05	0.24	0.23	0.13	1.7	1.03	0.250657	0.230061	0.146561	1.74982	1.03078	0	18.4972	1.91513	59.7699	0	134.394	0.184501	7.07105	0	18.4972	1.91511	59.7669	0	134.188	0.184501	7.07599	0.941667	4.98	0.936111	2.54889	10.4157	2.59535
34.7127	-79.1565	77	77	18	5.84e-06	0.24	0.51	0.14	2.1	0.54	0.289497	0.510018	0.149144	2.20218	0.542011	0	15.1281	0.688785	54.4177	0	137.442	0.247564	5.83226	0	15.1281	0.688791	54.4167	0	137.361	0.247567	5.83193	0	0	0	1.64834	5.74802	1.78304
34.6816	-78.7403	78	78	18	1.99e-06	0.24	0.31	0.15	1	0.15	0.255685	0.310018	0.122466	1.69603	0.151049	0	11.9017	0.503915	54.5749	0	128.615	0.274144	3.49453	0	11.9017	0.503923	54.5658	0	128.906	0.274169	3.48557	0	0	0	0.713057	4.02921	0.85
34.7921	-79.2659	79	79	4	1.64e-06	0.23	0.52	0.24	1.7	0.63	0.255312	0.519915	0.21169	1.88612	0.655722	0	23.8118	0.552008	54.2541	0	137.524	0.380605	11.8045	0	23.8118	0.552015	54.2525	0	138.564	0.38062	11.7948	0	0	0	3.54631	7.66821	3.23083
34.8848	-79.0783	80	80	12	9.22e-06	0.22	0.43	0.11	2.2	1.24	0.324696	0.430147	0.272612	2.63157	1.23112	0	25.2401	0.572509	52.5968	0	137.905	0.381427	12.4322	0	25.2401	0.572513	52.5848	0	138.962	0.381393	12.4381	0.540833	4.99583	0.779167	0.59264	5.45657	0.850817
34.5736	-79.0386	81	81	18	5.12e-06	0.22	0.42	0.16	1.6	1.4	0.256044	0.420097	0.223781	2.28517	1.39779	0	14.9684	0.762811	55.8269	0	135.639	0.237003	5.02778	0	14.9684	0.762814	55.8208	0	135.677	0.237007	5.0304	0	0	0	2.72826	8.06834	2.65876
34.8655	-79.3276	82	82	12	1.4e-06	0.21	0.38	0.18	2.3	3.39	0.215861	0.380019	0.185481	2.21649	3.37771	0	24.2824	0.55326	53.3668	0	142.136	0.410236	11.2639	0	24.2824	0.553261	53.3678	0	141.548	0.410233	11.2636	0	0	0	2.63546	3.82703	3.59639
34.3774	-78.446	83	83	18	9.38e-07	0.21	0.41	0.29	1.8	0.63	0.226154	0.40999	0.233587	1.8307	0.633999	0	6.95405	0.442664	55.3644	0	126.831	0.104799	2.74069	0	6.95405	0.442671	55.3689	0	128.326	0.104829	2.73542	0	0	0	0.747703	6.24092	0.85
34.5075	-78.4422	84	84	18	7.8e-07	0.2	0.72	0.18	2.3	0.28	0.219969	0.71994	0.179337	2.17209	0.280449	0	8.62677	0.669369	48.8705	0	128.441	2.45789	3.00323	0	8.62677	0.669372	48.8738	0	128.38	2.45785	3.00276	0	0	0	0.917439	6.14383	0.85
34.1716	-77.9427	85	85	18	9.6e-06	0.19	0.55	0.22	2	0.42	0.271952	0.55017	0.252195	2.02875	0.425186	0	9.23355	0.406857	46.4649	0	131.996	2	4	0	9.23355	0.40686	46.4676	0	131.899	1.99986	3.9986	0	0	0	3.97777	7.18763	2.76372
