# Supplementary material for: Spatial and Temporal Analysis of Impacts of Hurricane Florence on Criteria Air Pollutants and Air Toxics in Eastern North Carolina
Source: Int J Environ Res Public Health. 2022 Feb 3;19(3):1757. doi: 10.3390/ijerph19031757 (PMC8835244; doi:10.3390/ijerph19031757)
Supplement: Supplementary file 1 [file ijerph-19-01757-s001.zip › Supplementary Revised/Supplementary data_original.xlsx]

## Sheet: September 2018
				Benzene				Toluene				Ethylbenzene				Total Xylenes				1,3-Butadiene				Isoprene				Trichloroethylene				1,2-cis Dichloroethylene
Cycle ID	Date [UTC]	Sample Type	Sample Volume	Value	units	flags	RL	Value	units	flags	RL	Value	units	flags	RL	Value	units	flags	RL	Value	units	flags	RL	Value	units	fit flags	RL	Value	units	flags	RL	Value	units	flags	RL	Latitudes	Longitudes
63953	2018-09-19 16:46:57.000000	Ambient	0.99989	0.55565	ug/m3		0.02	3.8115	ug/m3		0.02	0.44355	ug/m3		0.05	2.7708	ug/m3		0.1	0	ug/m3	C1	0.5	4.0443	ug/m3		0.05	0.21735	ug/m3		0.1	0.40969	ug/m3	C1	0.5	35.80218633; 35.80218117; 35.802174; 35.80216267; 35.80215033; 35.8021465; 35.8021395; 35.8021435; 35.80215; 35.802156; 35.80215917; 35.80215533; 35.80215517; 35.80215; 35.80215167; 35.80215183; 35.802152; 35.802146; 35.80214733; 35.8021445; 35.80213767; 35.80212367; 35.802101; 35.80209317	-78.70881233; -78.70881683; -78.70883333; -78.70885783; -78.7088775; -78.708891; -78.70888833; -78.7088665; -78.70884967; -78.70884767; -78.7088565; -78.7088525; -78.70883883; -78.7088325; -78.7088295; -78.708828; -78.70882733; -78.70883117; -78.70882967; -78.7088155; -78.70883183; -78.7088415; -78.708858; -78.70886183
63954	2018-09-19 17:00:00.000000	Ambient	0.99963	6.5282	ug/m3		0.02	24.581	ug/m3		0.02	3.4267	ug/m3		0.05	21.654	ug/m3		0.1	2.114e-07	ug/m3	C1	0.5	0	ug/m3	C1	0.05	0	ug/m3	C1	0.1	0	ug/m3	C1	0.5	35.7848915; 35.78487283; 35.78489033; 35.78487283; 35.78485767; 35.78485667; 35.78483983; 35.78486067; 35.78487817; 35.784891; 35.78487083; 35.7848325; 35.78480333; 35.78479; 35.78481033; 35.78481283; 35.78481233; 35.78483467; 35.78483333; 35.78480517; 35.78478283; 35.78478583; 35.78475433; 35.78475917	-78.69112517; -78.6911495; -78.69115767; -78.6912085; -78.69123533; -78.69123533; -78.6912235; -78.69120067; -78.6911915; -78.6912075; -78.69119367; -78.691182; -78.69117533; -78.6911735; -78.6911695; -78.69115567; -78.69114117; -78.69112933; -78.69112717; -78.69113417; -78.69113417; -78.6911245; -78.69112; -78.69114133
63955	2018-09-19 17:13:13.000000	Ambient	1.0002	0.80692	ug/m3		0.02	4.3774	ug/m3		0.02	0.21319	ug/m3		0.05	1.8755	ug/m3		0.1	0.1072	ug/m3	C1	0.5	3.7108	ug/m3		0.05	0	ug/m3	C1	0.1	0	ug/m3	C1	0.5	35.78481383; 35.784813; 35.784812; 35.78481067; 35.7848095; 35.78480767; 35.78480617; 35.784805; 35.78480217; 35.784801; 35.78480017; 35.7848; 35.78479717; 35.78479617; 35.78479333; 35.78479417; 35.78479417; 35.784796; 35.78479867; 35.78480083; 35.78480167; 35.78480133; 35.78480283; 35.78480517	-78.693002; -78.69300817; -78.69301317; -78.69302033; -78.69302933; -78.69303483; -78.69304; -78.69303617; -78.69304117; -78.6930445; -78.6930405; -78.69304417; -78.69304683; -78.69304983; -78.693051; -78.69304283; -78.69303733; -78.69302567; -78.69302167; -78.69301817; -78.6930135; -78.693014; -78.69301183; -78.6930065
63956	2018-09-19 17:26:39.000000	Ambient	1.001	1.5991	ug/m3		0.02	4.8297	ug/m3		0.02	0.17268	ug/m3		0.05	1.8547	ug/m3		0.1	0	ug/m3	C1	0.5	2.0096	ug/m3		0.05	0.090222	ug/m3	C1	0.1	0.59519	ug/m3	C1	0.5	35.74989217; 35.74914867; 35.7483805; 35.74738617; 35.746577; 35.74576733; 35.74501233; 35.74426533; 35.74350433; 35.74263567; 35.74180983; 35.74100083; 35.740217; 35.739301; 35.73852717; 35.737737; 35.7369425; 35.736159; 35.73536517; 35.73459033; 35.73380117; 35.733021; 35.73224133; 35.73129767	-78.769826; -78.77124067; -78.77267883; -78.7744655; -78.77595883; -78.77743917; -78.77887733; -78.78031983; -78.78178533; -78.78326433; -78.7847815; -78.78629433; -78.787767; -78.78950767; -78.79093717; -78.79234717; -78.79379717; -78.7952475; -78.7967155; -78.79815583; -78.79960283; -78.80106833; -78.80255067; -78.80431333
63957	2018-09-19 17:39:38.000000	Ambient	1.0017	0.33242	ug/m3		0.02	3.3465	ug/m3		0.02	0.099271	ug/m3		0.05	0.82093	ug/m3		0.1	0	ug/m3	C1	0.5	2.1498	ug/m3		0.05	0.010041	ug/m3	C1	0.1	1.8482e-12	ug/m3	C1	0.5	35.6440355; 35.644209; 35.64438467; 35.64456617; 35.644713; 35.644807; 35.6448415; 35.64481067; 35.64473917; 35.6445985; 35.64440417; 35.64417467; 35.64383117; 35.64349017; 35.64309283; 35.64261183; 35.64211283; 35.64162217; 35.6411295; 35.64061133; 35.64006967; 35.63955067; 35.63903067; 35.63850317	-79.001237; -79.00274767; -79.00427217; -79.00584733; -79.00740317; -79.00928233; -79.0108355; -79.01238017; -79.01397117; -79.01554833; -79.01707517; -79.01860917; -79.02041883; -79.02193283; -79.02341583; -79.024932; -79.026548; -79.02819233; -79.02989833; -79.0316665; -79.03345517; -79.035208; -79.03698783; -79.0387495
63958	2018-09-19 17:52:31.000000	Ambient	0.9985	0.42901	ug/m3		0.02	3.3725	ug/m3		0.02	0.015204	ug/m3	C1	0.05	0.49143	ug/m3		0.1	0	ug/m3	C1	0.5	1.5649	ug/m3		0.05	5.9388e-20	ug/m3	C1	0.1	8.7157e-19	ug/m3	C1	0.5	35.51043117; 35.50985283; 35.5098605; 35.510483; 35.51104367; 35.51105033; 35.51075417; 35.51044233; 35.510072; 35.50966617; 35.50923217; 35.50888767; 35.5086535; 35.50842967; 35.50819567; 35.507971; 35.50774033; 35.50743917; 35.50717383; 35.50691817; 35.50664817; 35.50639817; 35.50616033; 35.50589333	-79.1883825; -79.1889115; -79.18973317; -79.19012933; -79.18967333; -79.18882233; -79.18763433; -79.1864745; -79.18517867; -79.183746; -79.182219; -79.18060217; -79.17894733; -79.17728017; -79.17563117; -79.17398017; -79.1722885; -79.170245; -79.16848217; -79.16667367; -79.16486317; -79.163079; -79.16133383; -79.15961883
63959	2018-09-19 18:05:46.000000	Ambient	1.0009	0.29844	ug/m3		0.02	2.7654	ug/m3		0.02	0.15447	ug/m3		0.05	1.1036	ug/m3		0.1	0	ug/m3	C1	0.5	1.2403	ug/m3		0.05	2.7524e-15	ug/m3	C1	0.1	0	ug/m3	C1	0.5	35.438; 35.4378565; 35.43783067; 35.43782533; 35.43790817; 35.4380525; 35.43816733; 35.43832567; 35.4384555; 35.43860133; 35.43872117; 35.43882417; 35.438903; 35.43897483; 35.439001; 35.438954; 35.43888067; 35.43879117; 35.43863983; 35.438419; 35.43824117; 35.43806; 35.4378955; 35.43772767	-79.06405883; -79.06270133; -79.06131833; -79.05997017; -79.058604; -79.05722567; -79.05587567; -79.05451233; -79.05322417; -79.05174133; -79.05054667; -79.04933333; -79.0480735; -79.046699; -79.04527; -79.0438135; -79.042359; -79.04091083; -79.03948317; -79.03780883; -79.03647917; -79.0351455; -79.03385667; -79.0326135
63960	2018-09-19 18:18:43.000000	Ambient	0.9998	0.39118	ug/m3		0.02	2.7154	ug/m3		0.02	0.062862	ug/m3		0.05	0.80999	ug/m3		0.1	0	ug/m3	C1	0.5	2.3824	ug/m3		0.05	2.114e-20	ug/m3	C1	0.1	4.512e-16	ug/m3	C1	0.5	35.40660067; 35.4062655; 35.40602883; 35.40578533; 35.40553933; 35.40523633; 35.40498833; 35.40474117; 35.40448483; 35.40423233; 35.40398; 35.40372833; 35.40343683; 35.40316317; 35.40284067; 35.402503; 35.40216983; 35.40183283; 35.4015025; 35.401181; 35.40090783; 35.40079583; 35.40077767; 35.400752	-78.852347; -78.8509735; -78.8495995; -78.84822033; -78.84676533; -78.84495533; -78.84346483; -78.84199317; -78.840499; -78.83899217; -78.83745733; -78.83593067; -78.83446367; -78.832744; -78.831381; -78.83006867; -78.82876067; -78.82752817; -78.82636517; -78.82526283; -78.82430767; -78.82388817; -78.82389517; -78.82385767
63961	2018-09-19 18:31:36.000000	Ambient	0.99708	0.21435	ug/m3		0.02	2.39	ug/m3		0.02	0.027036	ug/m3	C1	0.05	0.57193	ug/m3		0.1	0	ug/m3	C1	0.5	0.51185	ug/m3		0.05	0.0010439	ug/m3	C1	0.1	0	ug/m3	C1	0.5	35.30004367; 35.2991725; 35.29827867; 35.29736167; 35.29643883; 35.2953535; 35.29454117; 35.29375333; 35.2929515; 35.29213183; 35.29131433; 35.29040783; 35.289265; 35.28806383; 35.28681317; 35.28533217; 35.28408667; 35.28281233; 35.28156683; 35.28036233; 35.27921167; 35.27808383; 35.27697083; 35.27586633	-78.78116333; -78.78032067; -78.77945783; -78.778578; -78.77769317; -78.77660567; -78.7756155; -78.77464283; -78.77365433; -78.77264267; -78.77160967; -78.77070067; -78.77020333; -78.76999517; -78.76984633; -78.76961983; -78.76944267; -78.7692515; -78.7690685; -78.769077; -78.76931767; -78.76960483; -78.7698905; -78.77018533
63962	2018-09-19 18:44:28.000000	Ambient	1.0009	0.54695	ug/m3		0.02	3.199	ug/m3		0.02	0.14004	ug/m3		0.05	1.2468	ug/m3		0.1	0	ug/m3	C1	0.5	1.9196	ug/m3		0.05	1.2211e-14	ug/m3	C1	0.1	1.5254e-17	ug/m3	C1	0.5	35.18147317; 35.18053033; 35.179547; 35.17828483; 35.17720433; 35.17611017; 35.1750305; 35.17400967; 35.173027; 35.17200117; 35.170957; 35.16994767; 35.16910533; 35.16867283; 35.16844183; 35.168247; 35.16785933; 35.16738033; 35.16678367; 35.16610583; 35.165502; 35.16483783; 35.164112; 35.163174	-78.85479967; -78.855506; -78.856204; -78.85707983; -78.8578315; -78.85849583; -78.859066; -78.85958583; -78.8600895; -78.86061; -78.86111867; -78.86166133; -78.8620935; -78.8623435; -78.86246733; -78.86256117; -78.86276683; -78.8630055; -78.86334033; -78.86375983; -78.8643365; -78.86488317; -78.86544983; -78.866082
63963	2018-09-19 18:57:21.000000	Ambient	0.99773	0.72539	ug/m3		0.02	3.3462	ug/m3		0.02	0.19755	ug/m3		0.05	1.5064	ug/m3		0.1	0	ug/m3	C1	0.5	1.287	ug/m3		0.05	2.1638e-12	ug/m3	C1	0.1	5.2401e-13	ug/m3	C1	0.5	35.0828875; 35.082759; 35.08229083; 35.08170983; 35.081067; 35.08021033; 35.07940233; 35.07850317; 35.07752683; 35.0767645; 35.07594117; 35.07502133; 35.074042; 35.07289633; 35.07206617; 35.0713855; 35.0707805; 35.0705005; 35.07036417; 35.0700285; 35.069503; 35.0686885; 35.06790967; 35.06703617	-78.88169083; -78.88175817; -78.8818945; -78.882075; -78.88214783; -78.88205067; -78.881879; -78.881704; -78.88153017; -78.8813655; -78.88118567; -78.88095333; -78.88068467; -78.8804035; -78.88020433; -78.88001383; -78.87985767; -78.87977067; -78.87970767; -78.87963167; -78.87947183; -78.87928917; -78.87912217; -78.87895117
63964	2018-09-19 19:13:18.000000	Ambient	1.0005	0.41813	ug/m3		0.02	2.6574	ug/m3		0.02	0.13385	ug/m3		0.05	1.3215	ug/m3		0.1	0	ug/m3	C1	0.5	0.71153	ug/m3		0.05	1.556e-11	ug/m3	C1	0.1	2.7453e-17	ug/m3	C1	0.5	35.05309417; 35.05308983; 35.0530905; 35.0530885; 35.05309117; 35.05309433; 35.05309883; 35.05311167; 35.05312533; 35.053136; 35.0531415; 35.05314717; 35.05315; 35.05315183; 35.053157; 35.053162; 35.05316517; 35.05316767; 35.053169; 35.0531705; 35.0531725; 35.05317517; 35.05317817; 35.053179	-78.87816067; -78.8781615; -78.878159; -78.87815567; -78.87815417; -78.87815333; -78.87815433; -78.8781605; -78.87816867; -78.87817467; -78.87817767; -78.87818467; -78.87819083; -78.8781915; -78.878196; -78.8782005; -78.87820233; -78.87820217; -78.87820017; -78.87819883; -78.87819667; -78.87819417; -78.8781925; -78.87818867
63965	2018-09-19 19:26:10.000000	Ambient	0.99731	0.26006	ug/m3		0.02	2.1054	ug/m3		0.02	0.038738	ug/m3	C1	0.05	0.7861	ug/m3		0.1	0	ug/m3	C1	0.5	0.73349	ug/m3		0.05	6.0641e-17	ug/m3	C1	0.1	2.2109e-18	ug/m3	C1	0.5	35.053053; 35.0530425; 35.05303867; 35.0530395; 35.05303883; 35.05303817; 35.05304033; 35.05304817; 35.05305517; 35.0530535; 35.05304933; 35.05305367; 35.053061; 35.05306883; 35.05308067; 35.05308267; 35.0530885; 35.05309683; 35.05309767; 35.0530935; 35.05308933; 35.05308483; 35.05308433; 35.0530835	-78.878184; -78.87818267; -78.87818133; -78.87818217; -78.87818267; -78.87818133; -78.87818233; -78.87818483; -78.87818883; -78.87818817; -78.87818533; -78.87818867; -78.87819117; -78.87819417; -78.87819717; -78.87819733; -78.87819883; -78.87819867; -78.878197; -78.87819367; -78.8781915; -78.8781905; -78.87818967; -78.8781905
63966	2018-09-19 19:39:03.000000	Ambient	0.99723	0.23094	ug/m3		0.02	1.9621	ug/m3		0.02	0.041954	ug/m3	C1	0.05	0.80975	ug/m3		0.1	0.12259	ug/m3	C1	0.5	0.84503	ug/m3		0.05	1.2488e-20	ug/m3	C1	0.1	3.2653e-14	ug/m3	C1	0.5	35.05309633; 35.0531; 35.0531025; 35.053104; 35.053098; 35.05309367; 35.0530875; 35.05308183; 35.0530855; 35.05308417; 35.0530825; 35.05307517; 35.05306333; 35.053054; 35.0530455; 35.05303433; 35.053033; 35.05303333; 35.05304133; 35.05305667; 35.05306633; 35.05308517; 35.05309433; 35.05309817	-78.87800033; -78.87800567; -78.87801333; -78.87801733; -78.87802233; -78.87803117; -78.87803383; -78.87803617; -78.87803783; -78.87803683; -78.87803617; -78.87803533; -78.87803317; -78.87802983; -78.87802783; -78.878021; -78.87802167; -78.878027; -78.8780385; -78.8780535; -78.878067; -78.87808083; -78.87809233; -78.87810367
63967	2018-09-19 19:51:56.000000	Ambient	0.99796	0.22841	ug/m3		0.02	1.8763	ug/m3		0.02	0.041529	ug/m3	C1	0.05	0.77605	ug/m3		0.1	0	ug/m3	C1	0.5	0.85957	ug/m3		0.05	1.6777e-17	ug/m3	C1	0.1	9.6664e-17	ug/m3	C1	0.5	35.0532225; 35.05322617; 35.05322867; 35.05323983; 35.05324867; 35.05326133; 35.05326033; 35.05325217; 35.0532585; 35.05326583; 35.0532735; 35.053282; 35.05329317; 35.053279; 35.05327883; 35.053279; 35.05327333; 35.05326; 35.0532575; 35.05325417; 35.0532535; 35.053253; 35.05324783; 35.0532425	-78.8783085; -78.8783125; -78.87831733; -78.8783285; -78.87833733; -78.87834917; -78.8783475; -78.87833983; -78.87834667; -78.878355; -78.87836483; -78.87837467; -78.87839167; -78.878384; -78.8783865; -78.87838667; -78.87838117; -78.8783685; -78.87836733; -78.87836667; -78.87836733; -78.87836483; -78.87835717; -78.878349
63968	2018-09-19 20:04:49.000000	Ambient	0.99795	0.3781	ug/m3		0.02	2.1174	ug/m3		0.02	0.31209	ug/m3		0.05	1.4598	ug/m3		0.1	0	ug/m3	C1	0.5	1.2806	ug/m3		0.05	0.00056679	ug/m3	C1	0.1	0	ug/m3	C1	0.5	35.04345433; 35.04262383; 35.0422225; 35.04211867; 35.04217317; 35.04222033; 35.0421365; 35.04167517; 35.041042; 35.04033583; 35.0396305; 35.038886; 35.03809983; 35.03727583; 35.036897; 35.03683967; 35.03702017; 35.03756167; 35.03769167; 35.03736267; 35.036801; 35.03590583; 35.035065; 35.03417533	-78.88159483; -78.881844; -78.88191017; -78.88194817; -78.88195117; -78.88196133; -78.8820965; -78.88227667; -78.88248933; -78.88271917; -78.88296033; -78.8832325; -78.88351317; -78.88387417; -78.88410233; -78.88450367; -78.88503683; -78.8850685; -78.88443983; -78.88355983; -78.88249567; -78.8810795; -78.87989733; -78.878739
63969	2018-09-19 20:17:42.000000	Ambient	0.99984	0.69166	ug/m3		0.02	3.0734	ug/m3		0.02	0.1335	ug/m3		0.05	1.3401	ug/m3		0.1	0.16844	ug/m3	C1	0.5	1.5808	ug/m3		0.05	3.1291e-18	ug/m3	C1	0.1	3.5992e-18	ug/m3	C1	0.5	34.8853875; 34.88428233; 34.88315217; 34.88197267; 34.880873; 34.87954233; 34.8783635; 34.87714767; 34.8758765; 34.874568; 34.87328333; 34.87200667; 34.87074233; 34.869501; 34.8682865; 34.866787; 34.86552767; 34.86426583; 34.86297983; 34.86165183; 34.86028567; 34.85894683; 34.85766317; 34.856359	-78.8484245; -78.8481815; -78.847942; -78.84777867; -78.847668; -78.84763767; -78.84769967; -78.84785833; -78.84812533; -78.8484505; -78.84877283; -78.84909617; -78.84942483; -78.84975533; -78.85007917; -78.85024917; -78.850154; -78.85004267; -78.849918; -78.84978183; -78.84966117; -78.84964783; -78.84974983; -78.84992933
63970	2018-09-19 20:34:24.000000	Ambient	1.0016	0.21782	ug/m3		0.02	2.2547	ug/m3		0.02	0.2311	ug/m3		0.05	2.2054	ug/m3		0.1	0	ug/m3	C1	0.5	4.256	ug/m3		0.05	0.025191	ug/m3	C1	0.1	3.5065e-14	ug/m3	C1	0.5	34.835167; 34.835211; 34.83524183; 34.8352755; 34.8353105; 34.83534817; 34.83536317; 34.83537867; 34.83538433; 34.83538067; 34.83537867; 34.83537917; 34.83537517; 34.83537267; 34.83537167; 34.83537517; 34.8353745; 34.83536467; 34.83536317; 34.83535933; 34.83536233; 34.83536533; 34.83536783; 34.83536567	-78.82493633; -78.82499467; -78.82504217; -78.825086; -78.825127; -78.82516933; -78.82519167; -78.82521567; -78.82523067; -78.8252335; -78.82523367; -78.82523183; -78.82522533; -78.825221; -78.82521883; -78.82523067; -78.82523683; -78.82523333; -78.825234; -78.82523083; -78.82523883; -78.82524483; -78.82524883; -78.82524983
63981	2018-09-20 13:45:06.000000	Ambient	0.9994	0.82117	ug/m3		0.02	3.1198	ug/m3		0.02	0.80132	ug/m3		0.05	1.9531	ug/m3		0.1	0	ug/m3	C1	0.5	2.0717	ug/m3		0.05	0	ug/m3	C1	0.1	0	ug/m3	C1	0.5	35.05715683; 35.057159; 35.05715567; 35.05715033; 35.057146; 35.05714567; 35.05714617; 35.0571435; 35.05715767; 35.05716167; 35.05715817; 35.05715683; 35.05716167; 35.05715867; 35.05715117; 35.0571385; 35.0571155; 35.05709667; 35.05708917; 35.05711567; 35.057151; 35.05718183; 35.05720383; 35.05720883	-78.85924967; -78.8592695; -78.85927317; -78.85927317; -78.85927383; -78.85927817; -78.8592825; -78.859287; -78.8593065; -78.8593155; -78.859316; -78.8593175; -78.85931883; -78.85931483; -78.859299; -78.85927067; -78.85923883; -78.8592115; -78.85919333; -78.85917217; -78.85918417; -78.85921283; -78.85923583; -78.85923717
63982	2018-09-20 13:57:56.000000	Ambient	1	10.992	ug/m3		0.02	0	ug/m3	A1	0.02	7.4667	ug/m3		0.05	38.453	ug/m3		0.1	0	ug/m3	C1	0.5	0	ug/m3	C1	0.05	0	ug/m3	C1	0.1	0	ug/m3	C1	0.5	35.04837267; 35.04836333; 35.0483435; 35.04832867; 35.04833367; 35.04833383; 35.048378; 35.048405; 35.04831767; 35.04802433; 35.04788783; 35.04768417; 35.04745483; 35.04736417; 35.0473105; 35.04731017; 35.0473; 35.047303; 35.04730517; 35.0472985; 35.04730133; 35.04731133; 35.04731833; 35.04732083	-78.8650695; -78.86506333; -78.865081; -78.86513233; -78.86517967; -78.86517767; -78.8651515; -78.865145; -78.86513617; -78.86504867; -78.86484133; -78.86481017; -78.86484233; -78.86485583; -78.8649145; -78.86496283; -78.86498033; -78.86498017; -78.86499083; -78.86499533; -78.86500017; -78.8650065; -78.865006; -78.865011
63983	2018-09-20 14:10:46.000000	Ambient	1.0003	0.68636	ug/m3		0.02	0	ug/m3	A1	0.02	0.46836	ug/m3		0.05	1.8783	ug/m3		0.1	0	ug/m3	C1	0.5	1.4236	ug/m3		0.05	0	ug/m3	C1	0.1	0	ug/m3	C1	0.5	35.047693; 35.04770333; 35.04769783; 35.0476775; 35.047659; 35.04765283; 35.04763783; 35.04763583; 35.04763; 35.04762067; 35.04761033; 35.0475925; 35.04758233; 35.0475715; 35.04756433; 35.047564; 35.04756383; 35.04756183; 35.04756083; 35.04756517; 35.0475715; 35.04757467; 35.0475845; 35.04764417	-78.86478033; -78.864787; -78.86478967; -78.86477867; -78.86476617; -78.86476033; -78.86475; -78.864737; -78.86474; -78.86474433; -78.86475483; -78.86475833; -78.86475817; -78.864755; -78.864761; -78.86476283; -78.86477667; -78.864785; -78.86479833; -78.8648025; -78.86480183; -78.86480017; -78.864788; -78.86476633
63984	2018-09-20 14:23:36.000000	Ambient	1.0013	0.65062	ug/m3		0.02	2.8316	ug/m3		0.02	0.38318	ug/m3		0.05	1.561	ug/m3		0.1	0.30997	ug/m3	C1	0.5	1.7693	ug/m3		0.05	0.0038164	ug/m3	C1	0.1	9.0813e-11	ug/m3	C1	0.5	34.93029617; 34.9296905; 34.92897917; 34.92818167; 34.92724717; 34.926154; 34.92499733; 34.92387317; 34.922787; 34.92163317; 34.92015683; 34.91888783; 34.917639; 34.91642383; 34.91519683; 34.91392167; 34.91268017; 34.91143817; 34.91019567; 34.9087075; 34.90751833; 34.90635133; 34.905191; 34.9040455	-78.85344833; -78.8540715; -78.85480433; -78.85560167; -78.8563755; -78.85702483; -78.85746617; -78.85767367; -78.85769883; -78.85768417; -78.85763133; -78.85759633; -78.8575595; -78.8575195; -78.85748767; -78.85744833; -78.857415; -78.85736667; -78.8572975; -78.85683483; -78.8562565; -78.85569067; -78.85512783; -78.85457967
63985	2018-09-20 14:36:25.000000	Ambient	0.99892	0.57331	ug/m3		0.02	2.9145	ug/m3		0.02	0.15907	ug/m3		0.05	1.1488	ug/m3		0.1	0.092948	ug/m3	C1	0.5	1.8311	ug/m3		0.05	0	ug/m3	C1	0.1	0	ug/m3	C1	0.5	34.7546325; 34.7534385; 34.75222017; 34.75096333; 34.74937517; 34.7480945; 34.74681317; 34.74553167; 34.7442415; 34.7429835; 34.741764; 34.740626; 34.73953333; 34.73823917; 34.73738333; 34.73669533; 34.7360035; 34.7353215; 34.7346485; 34.7340265; 34.733447; 34.73288067; 34.732332; 34.73181117	-78.80367383; -78.80334867; -78.80303233; -78.80282483; -78.80263767; -78.80247817; -78.80231333; -78.80214967; -78.801987; -78.80180417; -78.801397; -78.80072167; -78.7999605; -78.79898517; -78.7979335; -78.79677867; -78.79559933; -78.79440233; -78.793254; -78.792187; -78.79116083; -78.79017417; -78.78919733; -78.78823133
63986	2018-09-20 14:49:14.000000	Ambient	0.99932	0.25315	ug/m3		0.02	2.8495	ug/m3		0.02	0.016304	ug/m3	C1	0.05	0.48777	ug/m3		0.1	3.5026e-11	ug/m3	C1	0.5	1.1783	ug/m3		0.05	0	ug/m3	C1	0.1	6.2399e-16	ug/m3	C1	0.5	34.637908; 34.63733167; 34.6367755; 34.6362035; 34.63565667; 34.634998; 34.63434617; 34.63367233; 34.632871; 34.6319085; 34.63087067; 34.62976817; 34.62865133; 34.62753267; 34.62643717; 34.6253415; 34.62422183; 34.623125; 34.62183083; 34.6207345; 34.61963667; 34.61854583; 34.61745717; 34.61638967	-78.66724417; -78.66592233; -78.66461167; -78.66327533; -78.662049; -78.66071067; -78.65962917; -78.65856117; -78.65751367; -78.65650733; -78.65553217; -78.65462517; -78.65370683; -78.65281717; -78.65193383; -78.65105367; -78.650199; -78.649317; -78.64826417; -78.64738983; -78.64649383; -78.6456155; -78.6447485; -78.64387783
63987	2018-09-20 15:05:23.000000	Ambient	1.0002	0.33065	ug/m3		0.02	3.4665	ug/m3		0.02	0.12567	ug/m3		0.05	0.57442	ug/m3		0.1	0	ug/m3	C1	0.5	1.111	ug/m3		0.05	0	ug/m3	C1	0.1	3.6992e-10	ug/m3	C1	0.5	34.51289383; 34.5118245; 34.51079517; 34.50988217; 34.50905567; 34.50804833; 34.507245; 34.50645433; 34.505667; 34.50484617; 34.50387217; 34.50279433; 34.501712; 34.5006035; 34.49947333; 34.49810567; 34.49699117; 34.49585217; 34.49470083; 34.49358817; 34.49245783; 34.49133933; 34.49021917; 34.48909033	-78.44725567; -78.44640767; -78.44556183; -78.44467617; -78.44369517; -78.44252517; -78.44156383; -78.440656; -78.43975733; -78.43891583; -78.43823083; -78.43762567; -78.43702283; -78.436414; -78.43577833; -78.4350055; -78.43437133; -78.4337475; -78.4330975; -78.432447; -78.43180417; -78.43115767; -78.4305205; -78.42987783
63988	2018-09-20 15:21:47.000000	Ambient	1.0004	0.37236	ug/m3		0.02	0	ug/m3	A1	0.02	0.19073	ug/m3		0.05	0.68339	ug/m3		0.1	8.9735e-21	ug/m3	C1	0.5	1.3177	ug/m3		0.05	0	ug/m3	C1	0.1	1.4976e-14	ug/m3	C1	0.5	34.37669183; 34.37653617; 34.376309; 34.37594; 34.37532683; 34.374605; 34.37372483; 34.372918; 34.3720855; 34.3713485; 34.37056717; 34.36967517; 34.36870417; 34.3676555; 34.366563; 34.36545283; 34.36432417; 34.36316333; 34.3619955; 34.3608405; 34.35957267; 34.35846; 34.3572825; 34.35606117	-78.27807967; -78.27781217; -78.27754217; -78.27766917; -78.2780235; -78.27846567; -78.2789205; -78.27931067; -78.27959467; -78.279795; -78.279975; -78.2801585; -78.2802615; -78.28028017; -78.2802255; -78.2800635; -78.27980883; -78.27943517; -78.27902417; -78.27858417; -78.2781105; -78.27769983; -78.27725683; -78.27680433
63989	2018-09-20 15:34:37.000000	Ambient	1.0016	0.27802	ug/m3		0.02	0	ug/m3	A1	0.02	0.098989	ug/m3		0.05	0.46699	ug/m3		0.1	0	ug/m3	C1	0.5	0.94288	ug/m3		0.05	0.0028964	ug/m3	C1	0.1	4.3235e-15	ug/m3	C1	0.5	34.30205267; 34.3014525; 34.300843; 34.30022767; 34.2996295; 34.299032; 34.2984535; 34.29774783; 34.297142; 34.29653333; 34.295949; 34.29534867; 34.29474867; 34.29415433; 34.2935645; 34.29286167; 34.29229233; 34.29169683; 34.29108567; 34.29047983; 34.28990767; 34.28936567; 34.28879283; 34.28817317	-78.18472567; -78.183279; -78.18182533; -78.18041517; -78.17901017; -78.177617; -78.17620533; -78.17452867; -78.17309383; -78.17167417; -78.17028617; -78.1688675; -78.16744233; -78.16602617; -78.16465117; -78.16297433; -78.1615805; -78.16014483; -78.15868333; -78.1573; -78.15595767; -78.15461283; -78.1532095; -78.151756
63990	2018-09-20 15:47:27.000000	Ambient	1.0003	0.30192	ug/m3		0.02	2.0567	ug/m3		0.02	0.047268	ug/m3	C1	0.05	0.60296	ug/m3		0.1	0	ug/m3	C1	0.5	0.4618	ug/m3		0.05	0	ug/m3	C1	0.1	5.0449e-13	ug/m3	C1	0.5	34.27362433; 34.27395033; 34.27435967; 34.27485; 34.2755335; 34.27618283; 34.27686667; 34.27759283; 34.27836233; 34.27920283; 34.2801435; 34.28116933; 34.282415; 34.28346417; 34.28448767; 34.28547917; 34.28639117; 34.28718033; 34.28787083; 34.28830133; 34.2884695; 34.28847633; 34.28848433; 34.28848933	-77.99157217; -77.9900065; -77.98843967; -77.98687467; -77.98503233; -77.9835615; -77.98217333; -77.98083767; -77.97958017; -77.978347; -77.9771245; -77.975947; -77.9746755; -77.97370117; -77.972767; -77.97179833; -77.97085017; -77.97001883; -77.96916933; -77.9684695; -77.96814883; -77.96814717; -77.96814333; -77.968139
63991	2018-09-20 16:37:38.000000	Ambient	0.99942	0.25066	ug/m3		0.02	0	ug/m3	A1	0.02	0.068357	ug/m3		0.05	2.164	ug/m3		0.1	7.5005e-15	ug/m3	C1	0.5	0	ug/m3	C1	0.05	0.0060553	ug/m3	C1	0.1	9.9769e-13	ug/m3	C1	0.5	34.29176917; 34.29175417; 34.29174683; 34.29174217; 34.29174117; 34.291737; 34.29173833; 34.29173083; 34.29174433; 34.2917495; 34.29175667; 34.29175817; 34.2917675; 34.29176683; 34.29176567; 34.291767; 34.29177233; 34.29177783; 34.29188333; 34.29208483; 34.29233067; 34.2925785; 34.29280233; 34.29296867	-77.98047817; -77.98047217; -77.98047533; -77.98048383; -77.98048867; -77.9804895; -77.980496; -77.9804915; -77.9804985; -77.9804935; -77.98049617; -77.98049633; -77.98049967; -77.98049433; -77.98049833; -77.980484; -77.98045667; -77.980446; -77.98023217; -77.97986183; -77.97940517; -77.9789295; -77.9784925; -77.97814883
63992	2018-09-20 16:50:29.000000	Ambient	0.99947	0.45882	ug/m3		0.02	1.8832	ug/m3		0.02	0.062597	ug/m3		0.05	0.42984	ug/m3		0.1	0	ug/m3	C1	0.5	0.34584	ug/m3		0.05	5.1866e-16	ug/m3	C1	0.1	7.0804e-16	ug/m3	C1	0.5	34.29317083; 34.293152; 34.29315133; 34.29317367; 34.293319; 34.29354267; 34.29388383; 34.29420683; 34.294488; 34.29471883; 34.2949045; 34.29513267; 34.29538883; 34.29539917; 34.29504467; 34.29448833; 34.29380133; 34.293038; 34.2922215; 34.29154767; 34.29102483; 34.2907245; 34.29066567; 34.290644	-77.97775717; -77.97772067; -77.977646; -77.977598; -77.97740983; -77.9769235; -77.9763105; -77.97577983; -77.97524367; -77.97476367; -77.97433617; -77.9738645; -77.97341517; -77.97317433; -77.97282333; -77.97237733; -77.9718775; -77.97129883; -77.97067917; -77.97016633; -77.969767; -77.96953883; -77.96949917; -77.96948783
64002	2018-09-20 21:47:45.000000	Ambient	0.99876	0.22412	ug/m3		0.02	1.9653	ug/m3		0.02	0.071684	ug/m3		0.05	1.7954	ug/m3		0.1	2.508e-12	ug/m3	C1	0.5	0.30206	ug/m3		0.05	4.2512e-16	ug/m3	C1	0.1	8.8495e-12	ug/m3	C1	0.5	34.25932133; 34.2593155; 34.2593105; 34.25929783; 34.25928967; 34.25927717; 34.259277; 34.25928017; 34.2592635; 34.2592735; 34.25927483; 34.2592845; 34.25930317; 34.25930317; 34.25930283; 34.2593015; 34.25930417; 34.259326; 34.25934533; 34.25935283; 34.25934183; 34.259382; 34.25943117	-77.98839467; -77.988392; -77.98837883; -77.98837617; -77.98837617; -77.98836967; -77.98837117; -77.98837; -77.9883615; -77.98835617; -77.98835333; -77.98835683; -77.98836217; -77.9883655; -77.988368; -77.98837117; -77.988376; -77.98837633; -77.988375; -77.988379; -77.98837417; -77.988331; -77.98837117
64003	2018-09-20 22:05:51.000000	Ambient	0.99897	0.44234	ug/m3		0.02	2.3325	ug/m3		0.02	0.051737	ug/m3		0.05	0.62652	ug/m3		0.1	0	ug/m3	C1	0.5	0.6572	ug/m3		0.05	8.5121e-17	ug/m3	C1	0.1	1.089e-13	ug/m3	C1	0.5	34.26766567; 34.26832233; 34.2688575; 34.26938267; 34.26989733; 34.27041867; 34.27095233; 34.27148033; 34.27204383; 34.27261733; 34.273335; 34.2739215; 34.27450967; 34.27507683; 34.27569517; 34.27646967; 34.27732183; 34.2781845; 34.27901117; 34.27984333; 34.28067167; 34.28149567; 34.28232567; 34.28333417	-78.10252283; -78.104099; -78.10536417; -78.1065775; -78.1077865; -78.10901583; -78.110266; -78.11152433; -78.11284883; -78.11420967; -78.11589417; -78.1173275; -78.11875733; -78.12013; -78.12146367; -78.12268333; -78.1238225; -78.12496933; -78.12606617; -78.12716067; -78.12825933; -78.1293265; -78.13040917; -78.13172367
64004	2018-09-20 22:18:41.000000	Ambient	0.99991	0.31599	ug/m3		0.02	2.4739	ug/m3		0.02	0.34108	ug/m3		0.05	0.51261	ug/m3		0.1	0	ug/m3	C1	0.5	1.4145	ug/m3		0.05	1.3062e-17	ug/m3	C1	0.1	6.1778e-11	ug/m3	C1	0.5	34.33358883; 34.334639; 34.335658; 34.33667867; 34.337644; 34.33869783; 34.3397585; 34.34081833; 34.342086; 34.34310317; 34.34408633; 34.345095; 34.34599217; 34.34668983; 34.34710733; 34.3472205; 34.34725583; 34.347265; 34.34726333; 34.34727; 34.34727317; 34.34727733; 34.347454; 34.34792383	-78.28076467; -78.28039517; -78.2800505; -78.27969133; -78.27931567; -78.27901183; -78.27875; -78.27851033; -78.27825317; -78.27799817; -78.27777017; -78.27754883; -78.27734117; -78.277192; -78.27712783; -78.27710867; -78.2770965; -78.27709517; -78.277092; -78.277095; -78.27709417; -78.27708917; -78.27703567; -78.27692067
64005	2018-09-20 22:31:30.000000	Ambient	0.99922	0.42473	ug/m3		0.02	2.1544	ug/m3		0.02	0.054572	ug/m3		0.05	0.51819	ug/m3		0.1	0	ug/m3	C1	0.5	1.044	ug/m3		0.05	1.4027e-15	ug/m3	C1	0.1	1.0872e-17	ug/m3	C1	0.5	34.40927183; 34.4101255; 34.41096733; 34.4118125; 34.41264617; 34.41349083; 34.4143475; 34.41519433; 34.416208; 34.41704567; 34.41787717; 34.41868167; 34.41948233; 34.4202995; 34.42113167; 34.421961; 34.42278733; 34.42360483; 34.42444; 34.42525333; 34.42617683; 34.42695117; 34.42774133; 34.42856083	-78.32842933; -78.32959417; -78.330765; -78.33192183; -78.33307533; -78.334228; -78.3354055; -78.336568; -78.3379675; -78.339127; -78.34027533; -78.341386; -78.34249233; -78.3436395; -78.34479717; -78.34594617; -78.347084; -78.34824533; -78.34940383; -78.350544; -78.35184483; -78.35293133; -78.354043; -78.3551895
64006	2018-09-20 22:44:20.000000	Ambient	1.0001	1.6019	ug/m3		0.02	3.2406	ug/m3		0.02	0.38402	ug/m3		0.05	1.1472	ug/m3		0.1	0.40776	ug/m3	C1	0.5	3.2576	ug/m3		0.05	0	ug/m3	C1	0.1	0.16211	ug/m3	C1	0.5	34.54277567; 34.54344567; 34.54401967; 34.54459967; 34.54519867; 34.54579017; 34.546466; 34.54729383; 34.54845233; 34.54949183; 34.550525; 34.5515765; 34.55262617; 34.55370467; 34.5548005; 34.5559155; 34.557026; 34.55817067; 34.55931533; 34.56043267; 34.56179783; 34.56294767; 34.564005; 34.56492367	-78.4842245; -78.48540283; -78.48643833; -78.487421; -78.4884335; -78.4894875; -78.4905345; -78.4914895; -78.49244783; -78.493188; -78.49392917; -78.494673; -78.49543183; -78.49620383; -78.49698783; -78.497772; -78.49857733; -78.499364; -78.50018283; -78.50099483; -78.5019905; -78.50282133; -78.503583; -78.50423617
64007	2018-09-20 22:57:11.000000	Ambient	1.0004	0.72538	ug/m3		0.02	2.739	ug/m3		0.02	0.37367	ug/m3		0.05	1.2755	ug/m3		0.1	1.7525e-13	ug/m3	C1	0.5	2.3393	ug/m3		0.05	3.7288e-12	ug/m3	C1	0.1	2.2632e-12	ug/m3	C1	0.5	34.63337433; 34.63432467; 34.63515067; 34.63585217; 34.63651467; 34.6371795; 34.63796; 34.63861467; 34.63927867; 34.63993833; 34.6405955; 34.64124867; 34.64191933; 34.64260583; 34.64325067; 34.6437625; 34.64416233; 34.64451333; 34.64485683; 34.64526833; 34.64547217; 34.64547167; 34.645451; 34.64542633	-78.65776583; -78.65908567; -78.66047467; -78.66196183; -78.663452; -78.664931; -78.6666845; -78.668148; -78.6696185; -78.6710775; -78.67251983; -78.67398233; -78.67548533; -78.6770165; -78.67858883; -78.68021933; -78.6818795; -78.68355633; -78.68526633; -78.687289; -78.68891333; -78.69042383; -78.69182633; -78.693148
64008	2018-09-20 23:10:02.000000	Ambient	1	0.26099	ug/m3		0.02	1.7299	ug/m3		0.02	0.15713	ug/m3		0.05	0.46626	ug/m3		0.1	0	ug/m3	C1	0.5	2.7248	ug/m3		0.05	0	ug/m3	C1	0.1	3.9592e-10	ug/m3	C1	0.5	34.752853; 34.75287517; 34.75296433; 34.75262917; 34.7518755; 34.75103067; 34.7500555; 34.74896833; 34.74783083; 34.74663167; 34.745408; 34.74414783; 34.74291133; 34.74169467; 34.740507; 34.739364; 34.73806267; 34.7372595; 34.7365545; 34.73585467; 34.735176; 34.73454583; 34.73404683; 34.73372283	-78.803075; -78.80306533; -78.80320883; -78.80318933; -78.80302633; -78.8029025; -78.80277567; -78.802649; -78.80251733; -78.80237033; -78.80222867; -78.8020905; -78.80188833; -78.80143933; -78.8007205; -78.7999415; -78.79890517; -78.7977905; -78.79661317; -78.79544267; -78.79430333; -78.79321517; -78.79233867; -78.7918
64009	2018-09-20 23:22:53.000000	Ambient	1.0004	0.22905	ug/m3		0.02	1.585	ug/m3		0.02	0.14621	ug/m3		0.05	0.44786	ug/m3		0.1	1.8857e-15	ug/m3	C1	0.5	2.7832	ug/m3		0.05	0	ug/m3	C1	0.1	3.2591e-12	ug/m3	C1	0.5	34.74513367; 34.74512867; 34.745128; 34.7451405; 34.7451495; 34.74516667; 34.7451745; 34.7451865; 34.74519033; 34.745193; 34.74519467; 34.745198; 34.74519733; 34.74519767; 34.74519617; 34.74519383; 34.745192; 34.7451905; 34.7451905; 34.745187; 34.7451855; 34.74518383; 34.74518167; 34.74517833	-78.8022955; -78.80229533; -78.80230283; -78.802304; -78.8023075; -78.80231383; -78.8023175; -78.80232; -78.802318; -78.80232033; -78.80232233; -78.80232083; -78.80231867; -78.8023165; -78.80231333; -78.80231233; -78.80231117; -78.80231183; -78.80231583; -78.80231683; -78.80231633; -78.80231467; -78.80231417; -78.80231183
64010	2018-09-20 23:35:42.000000	Ambient	1.0012	0.28999	ug/m3		0.02	1.6119	ug/m3		0.02	0.2358	ug/m3		0.05	0.36552	ug/m3		0.1	0	ug/m3	C1	0.5	2.6439	ug/m3		0.05	0.0016351	ug/m3	C1	0.1	0.11956	ug/m3	C1	0.5	34.74522833; 34.74522767; 34.74522533; 34.74522433; 34.74522083; 34.745198; 34.74497933; 34.744191; 34.74345083; 34.74304367; 34.74303567; 34.74339817; 34.74401917; 34.744825; 34.745751; 34.7467435; 34.7477885; 34.748868; 34.75018533; 34.75126983; 34.752351; 34.75344867; 34.75454483; 34.7556495	-78.8023195; -78.80231917; -78.80231783; -78.80231817; -78.80231667; -78.8022645; -78.80218217; -78.802041; -78.80188083; -78.80178217; -78.801671; -78.80168567; -78.801775; -78.801877; -78.8019855; -78.80210633; -78.80223917; -78.80237; -78.80252983; -78.80266733; -78.80286217; -78.80314667; -78.80343883; -78.80373633
64011	2018-09-20 23:48:32.000000	Ambient	0.9984	0.79655	ug/m3		0.02	2.8516	ug/m3		0.02	0.29453	ug/m3		0.05	1.5802	ug/m3		0.1	0	ug/m3	C1	0.5	2.6272	ug/m3		0.05	3.38e-09	ug/m3	C1	0.1	1.0341e-16	ug/m3	C1	0.5	34.90752367; 34.90877683; 34.9100415; 34.91138967; 34.91277033; 34.91415367; 34.9155085; 34.917109; 34.91844833; 34.91983917; 34.92123117; 34.92259983; 34.92388583; 34.92512867; 34.92638817; 34.92755067; 34.92849733; 34.92925667; 34.92966817; 34.93004083; 34.930579; 34.93125117; 34.9320265; 34.93290517	-78.856043; -78.8566085; -78.85704883; -78.8571585; -78.85720267; -78.85722; -78.857256; -78.857293; -78.85732567; -78.85736583; -78.85741283; -78.85744233; -78.8574335; -78.8572; -78.85668017; -78.85588817; -78.8550385; -78.85427967; -78.8538745; -78.85350417; -78.85296367; -78.8522935; -78.85149883; -78.8506
64012	2018-09-21 00:01:21.000000	Ambient	1.001	0.77385	ug/m3		0.02	2.3688	ug/m3		0.02	0.12946	ug/m3		0.05	1.2657	ug/m3		0.1	0	ug/m3	C1	0.5	1.1523	ug/m3		0.05	7.7229e-13	ug/m3	C1	0.1	3.6546e-15	ug/m3	C1	0.5	35.05241467; 35.05239; 35.05234783; 35.05236417; 35.05239667; 35.05239917; 35.0523945; 35.05238267; 35.05238467; 35.0523635; 35.052359; 35.05237867; 35.05239067; 35.0524155; 35.05243867; 35.05244783; 35.052458; 35.05245983; 35.05246133; 35.0524675; 35.052456; 35.05245733; 35.05245433; 35.052469	-78.877921; -78.87786583; -78.87777733; -78.87768617; -78.87765867; -78.8776495; -78.87765233; -78.87764833; -78.87764733; -78.87764617; -78.87764667; -78.87764633; -78.87764183; -78.87763317; -78.87762233; -78.87762417; -78.87762417; -78.877625; -78.87763033; -78.87763617; -78.87764817; -78.877652; -78.87765183; -78.87764717
64013	2018-09-21 00:14:11.000000	Ambient	0.99908	0.95787	ug/m3		0.02	3.6175	ug/m3		0.02	0.22336	ug/m3		0.05	1.6464	ug/m3		0.1	0	ug/m3	C1	0.5	1.153	ug/m3		0.05	6.0348e-16	ug/m3	C1	0.1	8.5155e-20	ug/m3	C1	0.5	35.05240683; 35.05240367; 35.05240283; 35.05240367; 35.05240583; 35.05240767; 35.05240517; 35.052402; 35.05239533; 35.05239083; 35.05238467; 35.05237967; 35.0523815; 35.05238517; 35.05238633; 35.052387; 35.05238917; 35.05238917; 35.05238983; 35.0523865; 35.05237833; 35.052372; 35.05236717; 35.05235817	-78.8776565; -78.87765617; -78.87765583; -78.87766033; -78.8776705; -78.87767933; -78.8776835; -78.87768767; -78.8776905; -78.877694; -78.87769783; -78.87769967; -78.8777035; -78.8777045; -78.87770233; -78.87770233; -78.87770583; -78.877709; -78.8777145; -78.87772117; -78.87772983; -78.87774733; -78.87775717; -78.87777183
64014	2018-09-21 00:27:00.000000	Ambient	0.99971	1.2675	ug/m3		0.02	4.8792	ug/m3		0.02	0.57302	ug/m3		0.05	4.0238	ug/m3		0.1	0	ug/m3	C1	0.5	1.2244	ug/m3		0.05	2.5955e-12	ug/m3	C1	0.1	9.2494e-12	ug/m3	C1	0.5	35.0524755; 35.052465; 35.0524585; 35.05244917; 35.05243483; 35.052425; 35.05241883; 35.05241233; 35.05242267; 35.05242117; 35.052417; 35.0524195; 35.05241683; 35.05242033; 35.05242433; 35.05243317; 35.05244767; 35.052452; 35.052456; 35.05245667; 35.05245383; 35.052456; 35.0524505; 35.0524485	-78.87770367; -78.87770883; -78.8777115; -78.87771817; -78.87772633; -78.87772917; -78.87772967; -78.87773183; -78.877725; -78.87772833; -78.877726; -78.877718; -78.8777155; -78.8777115; -78.8776985; -78.87768333; -78.8776735; -78.87766717; -78.877664; -78.8776645; -78.877666; -78.877668; -78.8776625; -78.87766267
64015	2018-09-21 00:39:51.000000	Ambient	1.0012	2.3592	ug/m3		0.02	6.9925	ug/m3		0.02	1.4736	ug/m3		0.05	8.7675	ug/m3		0.1	1.582e-14	ug/m3	C1	0.5	1.0596	ug/m3		0.05	1.811e-19	ug/m3	C1	0.1	2.4599e-15	ug/m3	C1	0.5	35.0523625; 35.05235533; 35.052349; 35.05234467; 35.052338; 35.05232417; 35.052316; 35.05232033; 35.0523155; 35.05232183; 35.052321; 35.05233333; 35.052352; 35.05235367; 35.05235917; 35.0523455; 35.05233033; 35.05233283; 35.05232967; 35.05232817; 35.05231; 35.0523295; 35.05235633; 35.052377	-78.87773567; -78.87772817; -78.87772233; -78.87771633; -78.877716; -78.87770683; -78.87768917; -78.87769583; -78.87771883; -78.87772633; -78.87773; -78.87773; -78.87772017; -78.877712; -78.87769917; -78.87772767; -78.8777505; -78.877745; -78.87772783; -78.8777385; -78.8777525; -78.8777335; -78.877712; -78.87768617
64016	2018-09-21 00:52:41.000000	Ambient	0.99985	0.94573	ug/m3		0.02	3.4582	ug/m3		0.02	0.32127	ug/m3		0.05	2.3116	ug/m3		0.1	0	ug/m3	C1	0.5	1.0412	ug/m3		0.05	1.3953e-11	ug/m3	C1	0.1	6.8201e-18	ug/m3	C1	0.5	35.052405; 35.05240767; 35.05241117; 35.052415; 35.0524165; 35.05241683; 35.05241333; 35.05241383; 35.05241367; 35.05241383; 35.0524135; 35.05241183; 35.05241133; 35.05241117; 35.0524105; 35.0524085; 35.05240683; 35.05240467; 35.05240117; 35.052401; 35.0523995; 35.0523975; 35.052396; 35.05239333	-78.877662; -78.877658; -78.87765067; -78.877643; -78.8776375; -78.87763667; -78.8776375; -78.87763083; -78.87762583; -78.87762233; -78.87762033; -78.87761883; -78.87760883; -78.877602; -78.877594; -78.87759733; -78.877598; -78.87759967; -78.87760217; -78.877606; -78.8776155; -78.87763267; -78.87764783; -78.87765317
64017	2018-09-21 01:05:31.000000	Ambient	0.99921	1.1376	ug/m3		0.02	3.7386	ug/m3		0.02	0.38106	ug/m3		0.05	2.5323	ug/m3		0.1	0	ug/m3	C1	0.5	1.2336	ug/m3		0.05	0	ug/m3	C1	0.1	3.6707e-17	ug/m3	C1	0.5	35.05586667; 35.05644067; 35.0568535; 35.05695967; 35.0568825; 35.056673; 35.05641567; 35.05612783; 35.0558065; 35.05546933; 35.05504617; 35.054714; 35.05440283; 35.05409233; 35.053786; 35.05347633; 35.05318867; 35.05299383; 35.05297533; 35.0529765; 35.052971; 35.05296833; 35.052962; 35.0528685	-78.87702533; -78.8768255; -78.87667683; -78.87659167; -78.876184; -78.8754725; -78.87468533; -78.8738225; -78.872902; -78.8719205; -78.87069483; -78.869702; -78.8687405; -78.867818; -78.866903; -78.8660355; -78.86521583; -78.86469317; -78.86464367; -78.86465083; -78.86465883; -78.86465983; -78.86464767; -78.8643765
64021	2018-09-21 13:31:10.000000	Ambient	1.0005	0.41757	ug/m3		0.02	2.2993	ug/m3		0.02	0.36503	ug/m3		0.05	1.433	ug/m3		0.1	0.50302	ug/m3		0.5	0.63049	ug/m3		0.05	0.12594	ug/m3	C1	0.1	0.02818	ug/m3	C1	0.5	35.00726717; 35.0072455; 35.00722483; 35.00721983; 35.007226; 35.007227; 35.00723083; 35.0072215; 35.00721617; 35.0072145; 35.00721717; 35.00721483; 35.00720917; 35.007201; 35.0072035; 35.00721017; 35.00721867; 35.00722367; 35.00723033; 35.00724233; 35.0072485; 35.00724833; 35.00725083; 35.00724983	-78.81725383; -78.81726517; -78.81727867; -78.81728233; -78.81728067; -78.81728317; -78.81727967; -78.81726817; -78.817275; -78.81727567; -78.8172575; -78.81723633; -78.81723067; -78.817232; -78.81723367; -78.817232; -78.81722717; -78.81722417; -78.817221; -78.81721667; -78.81721533; -78.81722283; -78.81722383; -78.81721917
64022	2018-09-21 13:44:00.000000	Ambient	1.0008	0.69352	ug/m3		0.02	2.8902	ug/m3		0.02	0.25094	ug/m3		0.05	1.6633	ug/m3		0.1	0.1817	ug/m3	C1	0.5	1.0791	ug/m3		0.05	0.021584	ug/m3	C1	0.1	4.7976e-13	ug/m3	C1	0.5	35.05229433; 35.05236983; 35.05237867; 35.052391; 35.05237983; 35.0523765; 35.05237233; 35.05236233; 35.05236533; 35.05237917; 35.05239033; 35.05239117; 35.05240467; 35.05241233; 35.052417; 35.05241667; 35.052419; 35.0524585; 35.05260983; 35.0527275; 35.052534; 35.05194333; 35.0513615; 35.05073383	-78.86261967; -78.86279533; -78.8628375; -78.86284; -78.86283467; -78.86283283; -78.86283433; -78.86283; -78.86283367; -78.86288; -78.86291983; -78.86295217; -78.86298783; -78.8630035; -78.8630075; -78.86300833; -78.86301483; -78.86315; -78.86364; -78.86408633; -78.86435567; -78.86449533; -78.864606; -78.864736
64023	2018-09-21 13:56:50.000000	Ambient	1.0007	0.82612	ug/m3		0.02	1.9327	ug/m3		0.02	0.10951	ug/m3		0.05	0.70687	ug/m3		0.1	0	ug/m3	C1	0.5	2.1541	ug/m3		0.05	0	ug/m3	C1	0.1	0	ug/m3	C1	0.5	35.003342; 35.00334217; 35.003349; 35.003356; 35.003363; 35.00336817; 35.00337567; 35.0033835; 35.00338783; 35.00338417; 35.00338133; 35.0033765; 35.00336867; 35.00336283; 35.003353; 35.00335667; 35.00335683; 35.00335867; 35.00336033; 35.00336167; 35.00335683; 35.00335083; 35.0033485; 35.00334417	-78.90210783; -78.902107; -78.90211117; -78.90211867; -78.902124; -78.90213367; -78.90214317; -78.9021535; -78.90215483; -78.9021505; -78.90214633; -78.90213717; -78.90212867; -78.90212317; -78.90212267; -78.90212817; -78.90212867; -78.90212833; -78.9021315; -78.90213417; -78.902134; -78.902131; -78.902131; -78.90213117
64025	2018-09-21 15:41:23.000000	Ambient	1.0001	0.42636	ug/m3		0.02	3.1254	ug/m3		0.02	0.083794	ug/m3		0.05	1.9422	ug/m3		0.1	0	ug/m3	C1	0.5	1.0996	ug/m3		0.05	0	ug/m4	C1	0.1	0.29962	ug/m3	C1	0.5	34.9037025; 34.904039; 34.90440367; 34.9047895; 34.90506633; 34.90519183; 34.90510983; 34.90486683; 34.90461817; 34.90432417; 34.904066; 34.90379683; 34.90351967; 34.90322517; 34.90294333; 34.90267183; 34.90236917; 34.90208217; 34.90179283; 34.90149867; 34.90120833; 34.90087033; 34.90057967	-79.01318; -79.0138; -79.01452383; -79.0153165; -79.0162425; -79.01728117; -79.01836917; -79.0195005; -79.02055917; -79.02182467; -79.02292567; -79.02405567; -79.025254; -79.02649867; -79.02779783; -79.02911683; -79.0303775; -79.03165433; -79.03294933; -79.03424517; -79.035514; -79.0370115; -79.03828433
64026	2018-09-21 15:54:36.000000	Ambient	0.99945	0.37849	ug/m3		0.02	2.3467	ug/m3		0.02	0.09293	ug/m3		0.05	0.63538	ug/m3		0.1	0	ug/m3	C1	0.5	0.8677	ug/m3		0.05	0.0032319	ug/m3	C1	0.1	5.4085e-13	ug/m3	C1	0.5	34.8298975; 34.82940167; 34.82891533; 34.82846; 34.82801083; 34.82761233; 34.82714317; 34.82675067; 34.82639533; 34.82608383; 34.825858; 34.82573033; 34.82567283; 34.82566817; 34.825667; 34.82564117; 34.82546567; 34.82497617; 34.82431483; 34.82356633; 34.82281083; 34.82206233; 34.8213105; 34.82067717	-79.170226; -79.17121683; -79.1721715; -79.17309; -79.17406517; -79.17507133; -79.17628133; -79.1773055; -79.178281; -79.1790855; -79.17967233; -79.18004417; -79.18025467; -79.18031733; -79.1803255; -79.180441; -79.18062667; -79.18068367; -79.18076883; -79.18085017; -79.18092983; -79.1810085; -79.181084; -79.181161
64028	2018-09-21 16:26:50.000000	Ambient	0.49898	0.38202	ug/m3		0.04	2.5053	ug/m3		0.04	0.1588	ug/m3		0.1	2.5704	ug/m3		0.2	7.1693e-15	ug/m3	C1	1	1.8805	ug/m3		0.1	0.0073323	ug/m3	C1	0.2	4.6448e-15	ug/m3	C1	1	34.7284355; 34.7284325; 34.72844417; 34.7284505; 34.72845483; 34.72844733; 34.72843183; 34.72842967; 34.72843483; 34.728437; 34.72844367; 34.728441	-79.2112915; -79.21128517; -79.21128717; -79.21129; -79.21128917; -79.21128567; -79.21128067; -79.21128867; -79.21129333; -79.211304; -79.21130417; -79.21129667
64029	2018-09-21 16:38:58.000000	Ambient	0.49834	0.21622	ug/m3		0.04	1.4611	ug/m3		0.04	8.2779e-17	ug/m3	C1	0.1	0.5063	ug/m3		0.2	0	ug/m3	C1	1	0.59303	ug/m3		0.1	2.0017e-13	ug/m3	C1	0.2	9.8701e-19	ug/m3	C1	1	34.72371367; 34.72318467; 34.72283017; 34.7226345; 34.722588; 34.722568; 34.72255767; 34.72255417; 34.72252083; 34.72251317; 34.72250583; 34.72249967	-79.21208467; -79.2122615; -79.21238633; -79.21246367; -79.2124885; -79.21249833; -79.21249883; -79.21249917; -79.21251633; -79.2125235; -79.21252433; -79.21252667
64030	2018-09-21 16:50:47.000000	Ambient	0.49855	0.21378	ug/m3		0.04	1.6655	ug/m3		0.04	6.9295e-14	ug/m3	C1	0.1	0.52358	ug/m3		0.2	0	ug/m3	C1	1	0.31644	ug/m3		0.1	5.5838e-16	ug/m3	C1	0.2	3.586e-18	ug/m3	C1	1	34.72312833; 34.72312917; 34.72312517; 34.72312367; 34.7231295; 34.72312767; 34.7231365; 34.72313967; 34.723139; 34.72313067; 34.72313783; 34.72313933	-79.21339717; -79.21339683; -79.21339983; -79.21340483; -79.213403; -79.21340717; -79.21340433; -79.2133995; -79.21340067; -79.213407; -79.21340083; -79.21340133
64031	2018-09-21 17:02:36.000000	Ambient	0.49784	0.21495	ug/m3		0.04	1.4407	ug/m3		0.04	1.1216e-11	ug/m3	C1	0.1	0.41483	ug/m3		0.2	0	ug/m3	C1	1	0.45529	ug/m3		0.1	3.1896e-12	ug/m3	C1	0.2	4.8997e-11	ug/m3	C1	1	34.72060967; 34.7205865; 34.72059033; 34.72059717; 34.72059317; 34.72058233; 34.72062683; 34.7206985; 34.720707; 34.72066233; 34.72062867; 34.72062967	-79.212949; -79.21294233; -79.21294083; -79.21293417; -79.2129315; -79.21293717; -79.212931; -79.21289783; -79.21289533; -79.2128715; -79.21287667; -79.21287733
64032	2018-09-21 17:14:25.000000	Ambient	0.49948	8.4778	ug/m3		0.04	38.079	ug/m3		0.04	8.011	ug/m3		0.1	25.37	ug/m3		0.2	0	ug/m3	C1	1	4.5427	ug/m3		0.1	0.39971	ug/m3	C1	0.2	1.7263e-15	ug/m3	C1	1	34.72057433; 34.72056733; 34.7205645; 34.72056467; 34.72056083; 34.720566; 34.72058967; 34.720609; 34.720633; 34.72064883; 34.720644; 34.72063767	-79.21287917; -79.21288333; -79.212888; -79.21288783; -79.212896; -79.21288483; -79.21286117; -79.2128465; -79.21281833; -79.212797; -79.21279833; -79.21281167
64037	2018-09-21 19:19:04.000000	Ambient	0.49999	0.45413	ug/m3		0.04	3.0685	ug/m3		0.04	0.084707	ug/m3	C1	0.1	0.97612	ug/m3		0.2	0	ug/m3	C1	1	2.05	ug/m3		0.1	1.4805e-09	ug/m3	C1	0.2	7.9452e-17	ug/m3	C1	1	34.7372625; 34.7376125; 34.73810617; 34.73866633; 34.73942917; 34.740096; 34.74078267; 34.74144983; 34.74215633; 34.74290283; 34.743648	-79.348538; -79.3483865; -79.34816367; -79.34789717; -79.34757633; -79.347267; -79.346964; -79.34663533; -79.34629383; -79.34595733; -79.34561133
64038	2018-09-21 19:36:02.000000	Ambient	0.49767	0.33247	ug/m3		0.04	3.5472	ug/m3		0.04	0.10562	ug/m3		0.1	1.0996	ug/m3		0.2	0	ug/m3	C1	1	2.1017	ug/m3		0.1	0.0045828	ug/m3	C1	0.2	2.3531e-12	ug/m3	C1	1	34.87397733; 34.87268483; 34.87161967; 34.8705975; 34.86978767; 34.869145; 34.8685385; 34.86792433; 34.867301; 34.8666925; 34.86609433; 34.8654705	-79.338504; -79.33787867; -79.3373505; -79.3367225; -79.33576467; -79.3346315; -79.33345567; -79.33224633; -79.33103433; -79.32983867; -79.32868533; -79.32749283
64039	2018-09-21 19:47:04.000000	Ambient	0.49804	1.9389	ug/m3		0.04	2.8158	ug/m3		0.04	1.5038e-15	ug/m3	C1	0.1	0	ug/m3	C1	0.2	4.4913e-15	ug/m3	C1	1	4.4473e-14	ug/m3	C1	0.1	0	ug/m3	C1	0.2	0	ug/m3	C1	1	34.88546683; 34.88545933; 34.88545083; 34.88544217; 34.88543333; 34.88542717; 34.885416; 34.8853435; 34.885333; 34.88533533; 34.885328; 34.88535517	-79.20754967; -79.20754183; -79.207538; -79.20754183; -79.2075475; -79.20755617; -79.207579; -79.20764233; -79.2076535; -79.20766033; -79.20766133; -79.2076925
64040	2018-09-21 20:10:17.000000	Ambient	0.49908	0.2301	ug/m3		0.04	2.4535	ug/m3		0.04	2.3815e-12	ug/m3	C1	0.1	0.92883	ug/m3		0.2	0	ug/m3	C1	1	1.2826	ug/m3		0.1	0	ug/m3	C1	0.2	1.802e-10	ug/m3	C1	1	34.8707665; 34.87035667; 34.8699005; 34.869683; 34.869659; 34.8696535; 34.86964767; 34.86965117; 34.869645; 34.86964967; 34.86965133; 34.86966167	-79.2024435; -79.20231883; -79.20217267; -79.20213667; -79.20212917; -79.20213367; -79.2021235; -79.20212933; -79.20213183; -79.20213667; -79.20213733; -79.20213167
64041	2018-09-21 20:20:43.000000	Ambient	0.49832	0.4007	ug/m3		0.04	3.1654	ug/m3		0.04	0.023789	ug/m3	C1	0.1	0.52598	ug/m3		0.2	0	ug/m3	C1	1	1.0791	ug/m3		0.1	0	ug/m3	C1	0.2	0	ug/m3	C1	1	34.802044; 34.80098467; 34.80000733; 34.7989765; 34.797918; 34.7968215; 34.79568267; 34.7945255; 34.793344; 34.792141; 34.7910085; 34.79017783	-79.18680017; -79.18715267; -79.187464; -79.1877935; -79.18813067; -79.1884795; -79.18883883; -79.189214; -79.18959183; -79.18996783; -79.19033283; -79.19060683
64042	2018-09-21 20:35:03.000000	Ambient	0.49869	1.0132	ug/m3		0.04	3.6487	ug/m3		0.04	0.058265	ug/m3	C1	0.1	0.68075	ug/m3		0.2	0	ug/m3	C1	1	2.0678	ug/m3		0.1	0.011313	ug/m3	C1	0.2	1.5178e-11	ug/m3	C1	1	34.65859167; 34.65824183; 34.65793183; 34.6575195; 34.65703767; 34.65639483; 34.65583567; 34.655271; 34.65467967; 34.65412183; 34.653574; 34.65282983	-79.092533; -79.0917615; -79.091157; -79.09036183; -79.08943867; -79.08822867; -79.08716617; -79.0860815; -79.084969; -79.08390683; -79.08294617; -79.082235
64043	2018-09-21 20:45:37.000000	Ambient	0.49858	0.50853	ug/m3		0.04	1.6762	ug/m3		0.04	3.8678e-11	ug/m3	C1	0.1	0.31525	ug/m3		0.2	0	ug/m3	C1	1	1.343	ug/m3		0.1	3.728e-13	ug/m3	C1	0.2	2.37e-14	ug/m3	C1	1	34.62303067; 34.62302317; 34.62292633; 34.62275283; 34.62255317; 34.62233417; 34.622244; 34.62207183; 34.62195233; 34.62191; 34.62194483; 34.6219525	-79.04753483; -79.04752233; -79.04752767; -79.04781567; -79.04826567; -79.04873333; -79.0490115; -79.04896717; -79.0490345; -79.04918267; -79.04921167; -79.04923217
64044	2018-09-21 20:55:52.000000	Ambient	0.49836	0.60589	ug/m3		0.04	2.3559	ug/m3		0.04	0.071264	ug/m3	C1	0.1	1.0774	ug/m3		0.2	0	ug/m3	C1	1	1.8228	ug/m3		0.1	0	ug/m3	C1	0.2	2.8572e-18	ug/m3	C1	1	34.62508167; 34.62507483; 34.62506717; 34.62506; 34.62504483; 34.62505217; 34.6250575; 34.62506783; 34.62505767; 34.62504683; 34.62504367	-79.055276; -79.05528167; -79.055286; -79.05529; -79.055304; -79.05529433; -79.05528133; -79.055292; -79.05530217; -79.055307; -79.055317
64045	2018-09-21 21:06:08.000000	Ambient	0.49912	0.21048	ug/m3		0.04	1.759	ug/m3		0.04	0.041129	ug/m3	C1	0.1	0.65576	ug/m3		0.2	0	ug/m3	C1	1	1.2909	ug/m3		0.1	2.147e-18	ug/m3	C1	0.2	2.5055e-13	ug/m3	C1	1	34.62745733; 34.62745117; 34.62744683; 34.62744383; 34.627438; 34.6274365; 34.627442; 34.627537; 34.6278065; 34.62814167; 34.62851967; 34.62886317	-79.05939167; -79.0594075; -79.05941367; -79.059417; -79.05942; -79.0594255; -79.0594485; -79.059688; -79.0601255; -79.06068067; -79.0613185; -79.06189567
64046	2018-09-21 21:16:25.000000	Ambient	0.49909	0.20968	ug/m3		0.04	1.4609	ug/m3		0.04	4.6027e-10	ug/m3	C1	0.1	0.23887	ug/m3		0.2	0	ug/m3	C1	1	1.5175	ug/m3		0.1	2.5476e-12	ug/m3	C1	0.2	1.0202e-14	ug/m3	C1	1	34.628641; 34.62864267; 34.6286465; 34.62865133; 34.62865017; 34.62864967; 34.62865417; 34.62865867; 34.62866; 34.6286645; 34.62866533; 34.628664	-79.0623365; -79.06233967; -79.06234167; -79.06234667; -79.06234433; -79.062344; -79.06235283; -79.06235733; -79.06235633; -79.06236417; -79.06236533; -79.0623635
64047	2018-09-21 21:26:35.000000	Ambient	0.49794	0.95277	ug/m3		0.04	2.1793	ug/m3		0.04	0	ug/m3	C1	0.1	0	ug/m3	C1	0.2	5.6125e-20	ug/m3	C1	1	0	ug/m3	C1	0.1	0	ug/m3	C1	0.2	4.0258e-16	ug/m3	C1	1	34.641177; 34.64074817; 34.64027283; 34.639724; 34.63907133; 34.63838383; 34.63786917; 34.63765283; 34.63766283; 34.63767467; 34.637932; 34.63831217; 34.63889783	-79.07416267; -79.07386117; -79.0735405; -79.07314033; -79.07267033; -79.072207; -79.07187683; -79.07173167; -79.0716435; -79.07165783; -79.07182117; -79.07213; -79.07251583
64048	2018-09-21 21:37:21.000000	Ambient	0.49893	1.6284	ug/m3		0.04	4.4044	ug/m3		0.04	0.23407	ug/m3		0.1	2.1032	ug/m3		0.2	0	ug/m3	C1	1	1.5126	ug/m3		0.1	1.0859e-17	ug/m3	C1	0.2	3.211e-11	ug/m3	C1	1	34.71393283; 34.71409567; 34.71437167; 34.71459417; 34.71483367; 34.71504433; 34.71530583; 34.7156185; 34.71591433; 34.71645183; 34.71714483	-79.15716583; -79.1572465; -79.1573815; -79.15747917; -79.157597; -79.157692; -79.15781767; -79.15797267; -79.15811867; -79.15840367; -79.1587715
64049	2018-09-21 21:48:05.000000	Ambient	0.4991	0.35391	ug/m3		0.04	1.8846	ug/m3		0.04	0.025509	ug/m3	C1	0.1	0.49368	ug/m3		0.2	0	ug/m3	C1	1	1.2428	ug/m3		0.1	0.010939	ug/m3	C1	0.2	1.4835e-15	ug/m3	C1	1	34.802769; 34.80312617; 34.80354217; 34.8040165; 34.80449833; 34.80501083; 34.8056075; 34.80633167; 34.806939; 34.807546; 34.80815983; 34.80868367	-79.15228733; -79.15294517; -79.153812; -79.15476267; -79.15579567; -79.15689117; -79.157994; -79.1593765; -79.1605375; -79.161715; -79.16288383; -79.1639835
64050	2018-09-21 21:58:22.000000	Ambient	0.49849	0.20106	ug/m3		0.04	1.2255	ug/m3		0.04	2.9459e-15	ug/m3	C1	0.1	0.1715	ug/m3	C1	0.2	9.6924e-17	ug/m3	C1	1	1.0356	ug/m3		0.1	1.041e-16	ug/m3	C1	0.2	6.2856e-17	ug/m3	C1	1	34.81054417; 34.81054217; 34.81053983; 34.81053417; 34.810529; 34.81053483; 34.810535; 34.81053617; 34.81053783; 34.81054167; 34.81053983; 34.81053717	-79.13993467; -79.13993433; -79.13993817; -79.13994183; -79.13994667; -79.13995333; -79.13995733; -79.1399575; -79.13996033; -79.13996283; -79.139956; -79.13995183
64051	2018-09-21 22:08:56.000000	Ambient	0.49887	0.20921	ug/m3		0.04	1.2306	ug/m3		0.04	0.0060487	ug/m3	C1	0.1	0.22491	ug/m3		0.2	0.034186	ug/m3	C1	1	0.4934	ug/m3		0.1	5.606e-12	ug/m3	C1	0.2	9.4501e-19	ug/m3	C1	1	34.81055783; 34.8105525; 34.81055383; 34.81055233; 34.81054267; 34.81052583; 34.81050833; 34.81050533; 34.810509; 34.81050433; 34.810496; 34.810494	-79.13989483; -79.139892; -79.139888; -79.13988433; -79.139891; -79.13989917; -79.13990083; -79.139901; -79.13990033; -79.13989917; -79.13989967; -79.1398985
64052	2018-09-21 22:19:42.000000	Ambient	0.49881	0.70245	ug/m3		0.04	2.1958	ug/m3		0.04	0.12816	ug/m3		0.1	0.85916	ug/m3		0.2	0	ug/m3	C1	1	1.4798	ug/m3		0.1	2.049e-15	ug/m3	C1	0.2	6.6097e-12	ug/m3	C1	1	34.80996367; 34.80972217; 34.80968967; 34.809975; 34.81041617; 34.81091933; 34.8114875; 34.81215333; 34.81288333; 34.81379417; 34.81456333; 34.81528867	-79.1412185; -79.14168617; -79.1419435; -79.1423125; -79.14278133; -79.14331567; -79.14391117; -79.14460617; -79.14537283; -79.14634167; -79.147174; -79.14796217
64053	2018-09-21 22:34:08.000000	Ambient	0.49946	0.82301	ug/m3		0.04	2.2783	ug/m3		0.04	0.090686	ug/m3	C1	0.1	1.1399	ug/m3		0.2	2.6292e-16	ug/m3	C1	1	2.8024	ug/m3		0.1	2.0429e-16	ug/m3	C1	0.2	9.0838e-13	ug/m3	C1	1	34.86886883; 34.86887983; 34.86888417; 34.86890017; 34.86885667; 34.86855317; 34.86808167; 34.86742967; 34.86649783; 34.86561067; 34.86467083	-79.10269983; -79.10270283; -79.1027015; -79.10270717; -79.10272067; -79.10291267; -79.1032995; -79.10374067; -79.10420633; -79.104516; -79.10474833
64054	2018-09-21 22:44:31.000000	Ambient	0.49899	0.52477	ug/m3		0.04	1.8013	ug/m3		0.04	0.028169	ug/m3	C1	0.1	0.41782	ug/m3		0.2	1.2527e-11	ug/m3	C1	1	1.6541	ug/m3		0.1	5.6035e-18	ug/m3	C1	0.2	1.3255e-13	ug/m3	C1	1	34.84163933; 34.8424535; 34.84322483; 34.8439855; 34.84478767; 34.84556633; 34.84630417; 34.84696533; 34.8474685; 34.84783433; 34.84805; 34.848215	-79.14924533; -79.14830033; -79.14736667; -79.14642483; -79.14548783; -79.14451667; -79.14347833; -79.142339; -79.14109183; -79.13981017; -79.13857067; -79.13739667
64055	2018-09-21 22:54:47.000000	Ambient	0.49763	0.52794	ug/m3		0.04	1.9825	ug/m3		0.04	0.036756	ug/m3	C1	0.1	0.61705	ug/m3		0.2	0	ug/m3	C1	1	2.1704	ug/m3		0.1	1.7798e-14	ug/m3	C1	0.2	6.6366e-13	ug/m3	C1	1	34.91837733; 34.91966117; 34.920987; 34.92229733; 34.92357817; 34.924873; 34.926067; 34.92732683; 34.92857433; 34.93137367; 34.9326885	-79.06030083; -79.06004533; -79.0597675; -79.059474; -79.05928067; -79.05929133; -79.05924267; -79.0591215; -79.05896783; -79.05845; -79.05814933
64056	2018-09-21 23:05:14.000000	Ambient	0.49879	0.38283	ug/m3		0.04	1.6764	ug/m3		0.04	0.037199	ug/m3	C1	0.1	0.24366	ug/m3		0.2	0	ug/m3	C1	1	1.6005	ug/m3		0.1	0	ug/m3	C1	0.2	7.7274e-12	ug/m3	C1	1	35.00167467; 35.00267717; 35.0035505; 35.0043975; 35.00520217; 35.00602717; 35.00688; 35.007504; 35.00782867; 35.00795933; 35.00824817	-79.02586183; -79.0261745; -79.02599167; -79.02545567; -79.02495383; -79.02443617; -79.02392033; -79.0233445; -79.02247233; -79.02157783; -79.02080283
64057	2018-09-21 23:15:35.000000	Ambient	0.49883	9.4763	ug/m3		0.04	53.388	ug/m3		0.04	16.416	ug/m3		0.1	59.275	ug/m3		0.2	1.0676	ug/m3		1	8.0685	ug/m3		0.1	0	ug/m3	A2	0.2	0	ug/m3	C1	1	35.05609667; 35.05655017; 35.05689367; 35.0574075; 35.05799683; 35.05848467; 35.05876833; 35.05884733; 35.05886883; 35.058875; 35.058889; 35.05890183	-78.972075; -78.97187083; -78.97172267; -78.971475; -78.97112983; -78.97076467; -78.97057283; -78.97052267; -78.9705335; -78.97052833; -78.97053333; -78.970533
64080	2018-09-22 17:20:06.000000	Ambient	0.50011	0.47958	ug/m3		0.04	4.4572	ug/m3		0.04	0.19086	ug/m3		0.1	1.7457	ug/m3		0.2	0	ug/m3	C1	1	0.35396	ug/m3		0.1	0.0053038	ug/m3	C1	0.2	3.2242e-17	ug/m3	C1	1	34.23895733; 34.2389845; 34.23902167; 34.239001; 34.238957; 34.23891517; 34.23889417; 34.23890367; 34.2389365; 34.23896317; 34.23896083	-77.94829483; -77.94831833; -77.948338; -77.9483295; -77.94830033; -77.94828633; -77.9482895; -77.94830033; -77.94831217; -77.9482985; -77.94829033
64081	2018-09-22 17:30:17.000000	Ambient	0.49892	0.21672	ug/m3		0.04	2.615	ug/m3		0.04	0.21248	ug/m3		0.1	1.7143	ug/m3		0.2	0	ug/m3	C1	1	0.65914	ug/m3		0.1	7.6666e-13	ug/m3	C1	0.2	0	ug/m3	C1	1	34.239028; 34.23905417; 34.2390585; 34.23905233; 34.2390475; 34.2390625; 34.23911867; 34.2391395; 34.23916183; 34.239176; 34.23918583; 34.23917967	-77.949292; -77.94927217; -77.94926467; -77.94928183; -77.94929517; -77.94933383; -77.94932317; -77.949322; -77.949317; -77.949314; -77.94930567; -77.94929467
64082	2018-09-22 17:40:38.000000	Ambient	0.49976	0.21306	ug/m3		0.04	1.901	ug/m3		0.04	0.027255	ug/m3	C1	0.1	0.83987	ug/m3		0.2	0	ug/m3	C1	1	0.78309	ug/m3		0.1	0.0031415	ug/m3	C1	0.2	5.3759e-09	ug/m3	C1	1	34.23904417; 34.2390475; 34.23904933; 34.23904833; 34.23905717; 34.23905767; 34.23905983; 34.23905967; 34.23906217; 34.2390625; 34.23906217	-77.94937867; -77.94938833; -77.94938883; -77.94939367; -77.94938067; -77.9493795; -77.94937333; -77.9493595; -77.949339; -77.94931867; -77.94930267
64083	2018-09-22 17:50:50.000000	Ambient	0.49913	0.52791	ug/m3		0.04	2.8043	ug/m3		0.04	0.27453	ug/m3		0.1	2.5858	ug/m3		0.2	0	ug/m3	C1	1	0	ug/m3	C1	0.1	0	ug/m3	C1	0.2	1.2069e-05	ug/m3	C1	1	34.2389965; 34.23899933; 34.239017; 34.23903917; 34.23905717; 34.23907767; 34.23908383; 34.23908733; 34.2390875; 34.239089; 34.239086; 34.2390785	-77.949135; -77.94912667; -77.94906683; -77.94902067; -77.94898333; -77.94897283; -77.948992; -77.94898833; -77.94898467; -77.94898333; -77.9489855; -77.94899167
64084	2018-09-22 18:01:06.000000	Ambient	0.4995	1.9333	ug/m3		0.04	4.0839	ug/m3		0.04	0.53643	ug/m3		0.1	4.0041	ug/m3		0.2	0	ug/m3	C1	1	0	ug/m3	C1	0.1	0	ug/m3	C1	0.2	0	ug/m3	C1	1	34.2388845; 34.2389085; 34.23895483; 34.23902217; 34.2390795; 34.23911867; 34.23915967; 34.23918083; 34.23919267; 34.23919583; 34.2391835; 34.2391505	-77.94926133; -77.94925283; -77.9492005; -77.949111; -77.94906917; -77.94906067; -77.94902717; -77.94901317; -77.94899733; -77.94898967; -77.94897983; -77.94904467
64085	2018-09-22 18:11:27.000000	Ambient	0.49841	0	ug/m3		0.04	1.8029	ug/m3		0.04	0.095194	ug/m3	C1	0.1	1.2743	ug/m3		0.2	0	ug/m3	C1	1	0	ug/m3	C1	0.1	0	ug/m3	C1	0.2	8.01e-16	ug/m3	C1	1	34.2387645; 34.23874267; 34.23873667; 34.23874583; 34.23875317; 34.23876417; 34.23877733; 34.238791; 34.23879767; 34.23881133; 34.23875217	-77.9496165; -77.94963883; -77.94963083; -77.94960483; -77.949595; -77.94957683; -77.9495675; -77.94954133; -77.94952683; -77.94948633; -77.94958517
64086	2018-09-22 18:21:44.000000	Ambient	0.49929	0.18846	ug/m3		0.04	1.525	ug/m3		0.04	0.027563	ug/m3	C1	0.1	0.60671	ug/m3		0.2	0	ug/m3	C1	1	0.67204	ug/m3		0.1	0.0021064	ug/m3	C1	0.2	2.9618e-13	ug/m3	C1	1	34.23910783; 34.2391255; 34.2391395; 34.23914333; 34.23914817; 34.23913533; 34.2391215; 34.2391165; 34.23910633; 34.23909633; 34.2390915	-77.9491105; -77.94911867; -77.94912667; -77.94912067; -77.9491085; -77.94916267; -77.9492245; -77.949253; -77.94927817; -77.94929583; -77.949299
64087	2018-09-22 18:48:11.000000	Ambient	0.49914	0.25293	ug/m3		0.04	1.789	ug/m3		0.04	0.050032	ug/m3	C1	0.1	1.284	ug/m3		0.2	0	ug/m3	C1	1	0.10998	ug/m3		0.1	0.0018726	ug/m3	C1	0.2	0	ug/m3	C1	1	34.21643517; 34.21643633; 34.216441; 34.21645517; 34.21644767; 34.21642817; 34.21642; 34.21642533; 34.216416; 34.21641667; 34.21641633	-77.94652867; -77.94653017; -77.946533; -77.94653783; -77.94655717; -77.94659183; -77.94659733; -77.9465925; -77.946588; -77.94656583; -77.9465575
64088	2018-09-22 18:58:22.000000	Ambient	0.49789	0.25415	ug/m3		0.04	1.818	ug/m3		0.04	0.027394	ug/m3	C1	0.1	0.33822	ug/m3		0.2	0	ug/m3	C1	1	0.75046	ug/m3		0.1	1.9199e-12	ug/m3	C1	0.2	2.4471e-15	ug/m3	C1	1	34.21637767; 34.21636733; 34.2163655; 34.216369; 34.21637267; 34.216376; 34.21637733; 34.21637517; 34.21636767; 34.2163645; 34.21636767; 34.21637067	-77.94660717; -77.94660183; -77.94660133; -77.946599; -77.94659633; -77.9465885; -77.9465835; -77.94656767; -77.946561; -77.946555; -77.94655317; -77.9465505
64089	2018-09-22 19:10:43.000000	Ambient	0.49569	0.29143	ug/m3		0.04	1.8055	ug/m3		0.04	0.036125	ug/m3	C1	0.1	0.7068	ug/m3		0.2	0	ug/m3	C1	1	1.2447	ug/m3		0.1	0.0024991	ug/m3	C1	0.2	6.3863e-14	ug/m3	C1	1	34.20534533; 34.20529133; 34.20531967; 34.20533283; 34.2053405; 34.205347; 34.2053485; 34.20534767; 34.20534017; 34.20533117; 34.20532083; 34.2053295	-77.95142133; -77.951449; -77.95148567; -77.95149467; -77.9514995; -77.95149783; -77.95148967; -77.95148033; -77.95145083; -77.9514265; -77.95141333; -77.95142167
64090	2018-09-22 19:21:00.000000	Ambient	0.49937	0.19884	ug/m3		0.04	1.416	ug/m3		0.04	0.023318	ug/m3	C1	0.1	1.3019	ug/m3		0.2	3.3278e-18	ug/m3	C1	1	0.3002	ug/m3		0.1	5.084e-12	ug/m3	C1	0.2	6.4172e-17	ug/m3	C1	1	34.1866505; 34.18665083; 34.18665467; 34.18665217; 34.18662683; 34.186557; 34.1864765; 34.1863985; 34.186313; 34.18622417; 34.186139; 34.18604967	-77.95107017; -77.95106383; -77.951063; -77.9510615; -77.95106867; -77.95109967; -77.9511655; -77.95121617; -77.95127917; -77.95132017; -77.9513655; -77.95140483
64091	2018-09-22 19:32:36.000000	Ambient	0.49812	0.47967	ug/m3		0.04	2.0343	ug/m3		0.04	0.14794	ug/m3		0.1	0.75421	ug/m3		0.2	0	ug/m3	C1	1	0.74777	ug/m3		0.1	2.1892e-17	ug/m3	C1	0.2	0	ug/m3	C1	1	34.18139483; 34.18139683; 34.18139617; 34.18140083; 34.18140383; 34.18140683; 34.18140917; 34.181409; 34.181411; 34.18141133; 34.1814085	-77.9399325; -77.9399245; -77.939918; -77.93991383; -77.939917; -77.93991367; -77.939916; -77.93991867; -77.93992233; -77.93993133; -77.93993117
64092	2018-09-22 19:51:57.000000	Ambient	0.49879	0.18168	ug/m3		0.04	1.4794	ug/m3		0.04	0.015551	ug/m3	C1	0.1	0.82061	ug/m3		0.2	0	ug/m3	C1	1	0.63406	ug/m3		0.1	0.004117	ug/m3	C1	0.2	0	ug/m3	C1	1	34.17763833; 34.17763467; 34.17763217; 34.17762967; 34.1776275; 34.17762167; 34.17763867; 34.177715; 34.17789683; 34.17814717; 34.1784175; 34.17867217	-77.94986917; -77.9498665; -77.9498635; -77.9498595; -77.94986283; -77.94986567; -77.94986817; -77.94990233; -77.94994533; -77.94998183; -77.95002233; -77.95005717
64093	2018-09-22 20:21:19.000000	Ambient	0.49912	0.23518	ug/m3		0.04	1.5746	ug/m3		0.04	0.2105	ug/m3		0.1	1.4999	ug/m3		0.2	0	ug/m3	C1	1	0.45991	ug/m3		0.1	0.0074815	ug/m3	C1	0.2	3.468e-16	ug/m3	C1	1	34.171813; 34.17181783; 34.17175567; 34.17172767; 34.171719; 34.1717115; 34.17170383; 34.1716995; 34.1716915; 34.17168717; 34.17168533; 34.17168167	-77.948744; -77.94874683; -77.948729; -77.94872233; -77.94872283; -77.94872517; -77.9487225; -77.94872017; -77.9487155; -77.94871367; -77.9487155; -77.94871533
64094	2018-09-22 20:57:06.000000	Ambient	0.49928	0.28029	ug/m3		0.04	1.6455	ug/m3		0.04	0.042438	ug/m3	C1	0.1	1.1886	ug/m3		0.2	0	ug/m3	C1	1	0.96471	ug/m3		0.1	0	ug/m3	C1	0.2	0	ug/m3	C1	1	34.1706315; 34.17076683; 34.1709225; 34.1710285; 34.17100817; 34.17095433; 34.17090167; 34.17083667; 34.17082617; 34.17112783; 34.17169267	-77.94798717; -77.94738167; -77.9466555; -77.945919; -77.94514217; -77.94430883; -77.94342067; -77.94239517; -77.94155317; -77.94078667; -77.94018183
64095	2018-09-22 21:07:23.000000	Ambient	0.49977	5.6272	ug/m3		0.04	4.5457	ug/m3		0.04	0.13487	ug/m3		0.1	1.8514	ug/m3		0.2	0	ug/m3	C1	1	2.9829	ug/m3		0.1	1.8528e-19	ug/m3	C1	0.2	0	ug/m3	A1	1	34.22450733; 34.22474317; 34.22515367; 34.2254045; 34.22541267; 34.22552067; 34.22584317; 34.226263; 34.22673267; 34.2272175; 34.22770417	-77.944735; -77.94476083; -77.94480867; -77.94494733; -77.94551767; -77.946408; -77.94737667; -77.94847033; -77.9497245; -77.95103083; -77.95234767
64096	2018-09-22 21:17:34.000000	Ambient	0.49884	0.66754	ug/m3		0.04	2.6754	ug/m3		0.04	0.027479	ug/m3	C1	0.1	0.5005	ug/m3		0.2	0	ug/m3	C1	1	1.5156	ug/m3		0.1	5.3871e-14	ug/m3	C1	0.2	8.368e-11	ug/m3	C1	1	34.26623167; 34.266782; 34.2672845; 34.26782117; 34.26853433; 34.26910633; 34.2696895; 34.27029467; 34.27085533; 34.27137467; 34.27192683; 34.2725145	-78.09923433; -78.10055883; -78.10178233; -78.10303233; -78.1046405; -78.10600267; -78.107398; -78.1088245; -78.11017633; -78.11141867; -78.11269783; -78.11405767
64097	2018-09-22 21:27:56.000000	Ambient	0.49894	1.5821	ug/m3		0.04	3.6849	ug/m3		0.04	0.11513	ug/m3		0.1	0.35319	ug/m3		0.2	0	ug/m3	A2	1	0	ug/m3	A2	0.1	0	ug/m3	A2	0.2	0	ug/m3	C1	1	34.31707267; 34.317133; 34.31720733; 34.3172805; 34.317366; 34.3175065; 34.31760067; 34.31766217; 34.31771333; 34.3177665; 34.31782533	-78.28057067; -78.28218533; -78.28377783; -78.28534933; -78.28695783; -78.288615; -78.29031283; -78.29200117; -78.29369283; -78.29538267; -78.29740083
64098	2018-09-22 21:38:08.000000	Ambient	0.49981	0.45647	ug/m3		0.04	2.4095	ug/m3		0.04	0	ug/m3	C1	0.1	0	ug/m3	C1	0.2	0	ug/m3	C1	1	1.6306	ug/m3		0.1	0.0032833	ug/m3	C1	0.2	1.0106e-13	ug/m3	C1	1	34.36459683; 34.36579483; 34.36703917; 34.36828283; 34.36944983; 34.37042683; 34.37109333; 34.371564; 34.37211; 34.37287067; 34.373821; 34.37491117	-78.44235467; -78.44256317; -78.44280233; -78.44306283; -78.44328483; -78.44347233; -78.44360333; -78.4436665; -78.44379883; -78.443948; -78.4441245; -78.44437183
64102	2018-09-22 22:23:39.000000	Ambient	0.49868	0.11379	ug/m3		0.04	1.7023	ug/m3		0.04	0	ug/m3	C1	0.1	1.2482	ug/m3		0.2	0	ug/m3	C1	1	3.6557	ug/m3		0.1	0.015687	ug/m3	C1	0.2	0.14139	ug/m3	C1	1	34.77755683; 34.7789115; 34.78030967; 34.78194867; 34.78327; 34.78452433; 34.785776; 34.78704867; 34.78832367; 34.78959133; 34.79079117	-78.81035367; -78.81049; -78.81063117; -78.81084117; -78.8112765; -78.81189767; -78.8125385; -78.81318833; -78.81384317; -78.81449367; -78.81526133
64103	2018-09-22 22:33:50.000000	Ambient	0.49937	6.0881	ug/m3		0.04	6.0064	ug/m3		0.04	0.59721	ug/m3		0.1	3.3699	ug/m3		0.2	1.7874	ug/m3		1	5.2895	ug/m3		0.1	8.7767e-15	ug/m3	C1	0.2	0.041723	ug/m3	C1	1	34.92941133; 34.93016267; 34.9309685; 34.93184067; 34.93266667; 34.93335967; 34.93409967; 34.93494633; 34.93617617; 34.93736333; 34.93873217; 34.9401025	-78.8540205; -78.85325033; -78.85241983; -78.85152217; -78.8506775; -78.8499645; -78.84920283; -78.848362; -78.84754067; -78.8472635; -78.847221; -78.847184
64104	2018-09-22 22:44:13.000000	Ambient	0.49937	0.23787	ug/m3		0.04	1.3445	ug/m3		0.04	1.8746e-12	ug/m3	C1	0.1	0	ug/m3	C1	0.2	0	ug/m3	C1	1	4.0764	ug/m3		0.1	0.0056266	ug/m3	C1	0.2	1.8404e-14	ug/m3	C1	1	35.03046767; 35.03047617; 35.03043517; 35.03040333; 35.03037983; 35.03035617; 35.03034683; 35.03033483; 35.030321; 35.03030617; 35.03030967	-78.86337667; -78.86336283; -78.8633455; -78.86333717; -78.8633335; -78.86332483; -78.8633185; -78.8633105; -78.863307; -78.86329367; -78.8632865
64105	2018-09-22 22:54:24.000000	Ambient	0.49924	0.51214	ug/m3		0.04	2.3609	ug/m3		0.04	0.06758	ug/m3	C1	0.1	0.69191	ug/m3		0.2	0	ug/m3	C1	1	1.8697	ug/m3		0.1	2.7766e-16	ug/m3	C1	0.2	0.6122	ug/m3	C1	1	35.0610725; 35.06107217; 35.06106533; 35.0610625; 35.060979; 35.06084367; 35.060965; 35.06091317; 35.0608575; 35.06119867; 35.0618165; 35.06240583	-78.8886755; -78.88867567; -78.88867733; -78.88867883; -78.8885875; -78.88831067; -78.8879275; -78.88742317; -78.887003; -78.8867955; -78.887002; -78.88749167
64106	2018-09-22 23:04:46.000000	Ambient	0.49941	0.47614	ug/m3		0.04	1.9089	ug/m3		0.04	0.049238	ug/m3	C1	0.1	0.8423	ug/m3		0.2	0	ug/m3	C1	1	1.7567	ug/m3		0.1	3.5526e-12	ug/m3	C1	0.2	1.6462e-12	ug/m3	C1	1	35.11179017; 35.1117855; 35.11177583; 35.111779; 35.11179833; 35.11180533; 35.11180867; 35.111815; 35.11181167; 35.11180583; 35.11181867	-78.92726167; -78.92725833; -78.92725217; -78.92725117; -78.92725567; -78.92725817; -78.9272595; -78.927263; -78.92726183; -78.92726083; -78.92726383
64107	2018-09-22 23:15:45.000000	Ambient	0.49806	0.99155	ug/m3		0.04	4.1167	ug/m3		0.04	0.41805	ug/m3		0.1	1.8586	ug/m3		0.2	0	ug/m3	C1	1	1.8061	ug/m3		0.1	3.0367e-13	ug/m3	C1	0.2	5.8653e-19	ug/m3	C1	1	35.11376517; 35.11404567; 35.114249; 35.114453; 35.11469133; 35.1149685; 35.11529917; 35.115606; 35.11590617; 35.116135; 35.11616717	-78.92637017; -78.92661867; -78.92650117; -78.92614567; -78.92572583; -78.925317; -78.92493333; -78.92454883; -78.924142; -78.923753; -78.92360017
64108	2018-09-22 23:25:56.000000	Ambient	0.49839	10.942	ug/m3		0.04	25.896	ug/m3		0.04	3.538	ug/m3		0.1	12.762	ug/m3		0.2	0	ug/m3	C1	1	18.987	ug/m3		0.1	0	ug/m3	C1	0.2	0	ug/m3	A1	1	35.05802317; 35.05802533; 35.0580225; 35.05801433; 35.05802067; 35.05801583; 35.05800633; 35.05800733; 35.05800833; 35.05800967; 35.057995; 35.05799733	-78.879996; -78.87998567; -78.8799925; -78.87997583; -78.87995783; -78.8799495; -78.87993967; -78.8799345; -78.87992667; -78.87992567; -78.87992367; -78.87992283
64109	2018-09-22 23:36:13.000000	Ambient	0.49907	0.37975	ug/m3		0.04	1.8821	ug/m3		0.04	0.17807	ug/m3		0.1	0.18605	ug/m3	C1	0.2	0	ug/m3	C1	1	4.1194	ug/m3		0.1	0	ug/m3	C1	0.2	2.6069e-12	ug/m3	C1	1	35.00877717; 35.008415; 35.008084; 35.00785133; 35.00772367; 35.007696; 35.00796783; 35.00813033; 35.008229; 35.00825083; 35.008318; 35.00837933	-78.82676517; -78.82591283; -78.825064; -78.82417667; -78.82324167; -78.822794; -78.822616; -78.82277133; -78.82287267; -78.82281983; -78.82276117; -78.822689
64110	2018-09-22 23:46:36.000000	Ambient	0.49926	0.46669	ug/m3		0.04	1.793	ug/m3		0.04	0	ug/m3	C1	0.1	0	ug/m3	C1	0.2	0	ug/m3	C1	1	1.8518	ug/m3		0.1	2.1173e-17	ug/m3	C1	0.2	2.9954e-14	ug/m3	C1	1	35.00833983; 35.00833833; 35.00833083; 35.0083265; 35.00832817; 35.008322; 35.00831917; 35.0083135; 35.00831883; 35.0083255; 35.00833	-78.82262383; -78.82262467; -78.82262967; -78.82263267; -78.82263317; -78.82263717; -78.8226405; -78.82264767; -78.82264817; -78.82264533; -78.8226425
64117	2018-09-23 12:55:13.000000	Ambient	0.49744	0.84008	ug/m3		0.04	4.7155	ug/m3		0.04	0.80059	ug/m3		0.1	1.5655	ug/m3		0.2	0	ug/m3	C1	1	1.3952	ug/m3		0.1	0.31629	ug/m3		0.2	0.092563	ug/m3	C1	1	35.00839083; 35.008392; 35.00839367; 35.00838733; 35.00838083; 35.0083675; 35.00835267; 35.00834; 35.00832533; 35.0083895; 35.00857683; 35.0086885	-78.82259483; -78.822599; -78.822593; -78.82258417; -78.82258433; -78.82259333; -78.82261067; -78.82263833; -78.8226655; -78.82264733; -78.82259617; -78.8226105
64118	2018-09-23 13:05:23.000000	Ambient	0.49892	0.6317	ug/m3		0.04	3.6159	ug/m3		0.04	0.36722	ug/m3		0.1	1.8748	ug/m3		0.2	0	ug/m3	C1	1	1.5109	ug/m3		0.1	0.052874	ug/m3	C1	0.2	7.6985e-11	ug/m3	C1	1	35.048247; 35.0485525; 35.04875567; 35.04898883; 35.04918133; 35.0494475; 35.04987783; 35.050478; 35.0511495; 35.05178733; 35.05228667; 35.05282933	-78.85212983; -78.85250167; -78.853166; -78.85383017; -78.85441217; -78.8546135; -78.8542895; -78.853832; -78.853298; -78.85278983; -78.85229367; -78.85195467
64119	2018-09-23 13:15:43.000000	Ambient	0.49775	0.44478	ug/m3		0.04	2.6124	ug/m3		0.04	0.22153	ug/m3		0.1	0.46109	ug/m3		0.2	8.2565e-15	ug/m3	C1	1	0.74017	ug/m3		0.1	0.035295	ug/m3	C1	0.2	0	ug/m3	C1	1	35.15294817; 35.15423033; 35.1553375; 35.156438; 35.15757067; 35.15867517; 35.15981133; 35.1609265; 35.16202983; 35.16314383; 35.16427683	-78.72255317; -78.72109917; -78.719925; -78.71873933; -78.71759133; -78.71642083; -78.71527933; -78.71412283; -78.71294367; -78.71177367; -78.71061183
64120	2018-09-23 13:25:54.000000	Ambient	0.50015	0.42525	ug/m3		0.04	2.43	ug/m3		0.04	0.14969	ug/m3		0.1	0.63303	ug/m3		0.2	0	ug/m3	C1	1	0.41868	ug/m3		0.1	0.0075742	ug/m3	C1	0.2	0	ug/m3	C1	1	35.227486; 35.228414; 35.22947767; 35.23061717; 35.2317085; 35.23281717; 35.233937; 35.23531683; 35.2364845; 35.237646; 35.23876267; 35.23989267	-78.64772917; -78.64684617; -78.64623; -78.6458755; -78.64568783; -78.64550367; -78.64531267; -78.6450585; -78.64477033; -78.64446483; -78.64417617; -78.643871
64121	2018-09-23 13:36:14.000000	Ambient	0.49735	0.42502	ug/m3		0.04	2.4938	ug/m3		0.04	0.12229	ug/m3		0.1	0	ug/m3	C1	0.2	1.0416e-17	ug/m3	C1	1	0.52466	ug/m3		0.1	0.00067272	ug/m3	C1	0.2	4.655e-12	ug/m3	C1	1	35.354772; 35.3561175; 35.35750433; 35.35883217; 35.36016217; 35.36150633; 35.36283383; 35.3641555; 35.36576417; 35.367135; 35.36847617	-78.552858; -78.552247; -78.5516345; -78.55101933; -78.55038567; -78.54976733; -78.54914083; -78.5485275; -78.54779633; -78.54718383; -78.546569
64122	2018-09-23 13:46:29.000000	Ambient	0.4983	0.45309	ug/m3		0.04	2.667	ug/m3		0.04	0.16768	ug/m3		0.1	0.68117	ug/m3		0.2	5.8784e-20	ug/m3	C1	1	1.7053	ug/m3		0.1	0.0024538	ug/m3	C1	0.2	0	ug/m3	C1	1	35.46217633; 35.4635595; 35.46471917; 35.46590733; 35.46705233; 35.4681955; 35.46936317; 35.470513; 35.471662; 35.47299967; 35.4740745	-78.384428; -78.38311517; -78.38202533; -78.38093983; -78.37983417; -78.37875283; -78.37766033; -78.376531; -78.37533717; -78.373809; -78.37249
64123	2018-09-23 13:56:45.000000	Ambient	0.49788	0.3138	ug/m3		0.04	2.0488	ug/m3		0.04	0.085054	ug/m3	C1	0.1	0	ug/m3	C1	0.2	0	ug/m3	C1	1	0.47132	ug/m3		0.1	4.5966e-17	ug/m3	C1	0.2	1.0985e-15	ug/m3	C1	1	35.47299167; 35.472226; 35.47152317; 35.47095767; 35.470559; 35.470313; 35.47010917; 35.46990283; 35.46969533; 35.46956667; 35.46953067	-78.2214085; -78.2203995; -78.2193; -78.2180435; -78.21666817; -78.21516117; -78.213595; -78.21204683; -78.21045333; -78.20882983; -78.20718583
64124	2018-09-23 14:07:00.000000	Ambient	0.49813	0.47658	ug/m3		0.04	2.18	ug/m3		0.04	0.32636	ug/m3		0.1	0.91482	ug/m3		0.2	0	ug/m3	C1	1	0.41095	ug/m3		0.1	0	ug/m3	C1	0.2	0	ug/m3	C1	1	35.42638233; 35.42563667; 35.4249905; 35.424429; 35.4239325; 35.4234485; 35.422735; 35.421961; 35.4211145; 35.42030983; 35.419607	-78.0623835; -78.061501; -78.06039733; -78.05912917; -78.0579085; -78.05669583; -78.05523483; -78.05410383; -78.0530375; -78.05201683; -78.050979
64125	2018-09-23 14:17:15.000000	Ambient	0.49886	0.29621	ug/m3		0.04	1.8842	ug/m3		0.04	0.058393	ug/m3	C1	0.1	0.5866	ug/m3		0.2	0	ug/m3	C1	1	0.87595	ug/m3		0.1	0	ug/m3	C1	0.2	0	ug/m3	C1	1	35.38486817; 35.3848655; 35.38485833; 35.38484317; 35.38484067; 35.38484433; 35.38483833; 35.384834; 35.38484133; 35.38485167; 35.38484567	-77.9933915; -77.9933945; -77.99339783; -77.99340167; -77.99340433; -77.99340717; -77.993413; -77.99341483; -77.99341533; -77.99341983; -77.99342
64126	2018-09-23 14:27:25.000000	Ambient	0.49787	0.86888	ug/m3		0.04	2.3569	ug/m3		0.04	0.17242	ug/m3		0.1	0.97387	ug/m3		0.2	0	ug/m3	C1	1	1.3241	ug/m3		0.1	2.0315e-16	ug/m3	C1	0.2	8.0246e-16	ug/m3	C1	1	35.38587833; 35.38592617; 35.38611567; 35.3863175; 35.38645933; 35.38654117; 35.38655017; 35.38652817; 35.38652367; 35.38653883; 35.38657733; 35.38670217	-77.99595967; -77.9964; -77.99702367; -77.9977635; -77.998315; -77.99863383; -77.99870667; -77.99871717; -77.998731; -77.99875983; -77.998861; -77.999269
64127	2018-09-23 14:44:54.000000	Ambient	0.50029	0.29913	ug/m3		0.04	1.3594	ug/m3		0.04	6.9605e-15	ug/m3	C1	0.1	0	ug/m3	C1	0.2	3.3714e-13	ug/m3	C1	1	1.626	ug/m3		0.1	0.0056528	ug/m3	C1	0.2	0	ug/m3	C1	1	35.36660583; 35.36644833; 35.366257; 35.36605017; 35.36582367; 35.3655765; 35.365319; 35.365001; 35.364667; 35.36423883; 35.36389067	-78.06488283; -78.0652575; -78.06576667; -78.0663235; -78.066924; -78.067572; -78.06824167; -78.06893417; -78.069627; -78.07044767; -78.07112667
64132	2018-09-23 17:04:35.000000	Ambient	0.49969	0.23673	ug/m3		0.04	4.2002	ug/m3		0.04	0.063454	ug/m3	C1	0.1	2.4471	ug/m3		0.2	0	ug/m3	C1	1	1.5624	ug/m3		0.1	0	ug/m3	C1	0.2	2.1177e-17	ug/m3	C1	1	35.36051233; 35.36051967; 35.3605235; 35.36052317; 35.36051917; 35.36051117; 35.3605105; 35.3605145; 35.36051483; 35.360519; 35.36051967	-78.0784385; -78.07844117; -78.07844217; -78.0784415; -78.07843683; -78.07843167; -78.07843267; -78.07843433; -78.07843383; -78.0784325; -78.07843017
64133	2018-09-23 17:16:22.000000	Ambient	0.49889	0.52289	ug/m3		0.04	2.1103	ug/m3		0.04	9.9162e-11	ug/m3	C1	0.1	0	ug/m3	C1	0.2	0	ug/m3	C1	1	0	ug/m3	C1	0.1	0	ug/m3	C1	0.2	0	ug/m3	C1	1	35.36043167; 35.36043967; 35.36044467; 35.36044817; 35.36045533; 35.36046167; 35.36045833; 35.3604505; 35.36044367; 35.360444; 35.36044417; 35.36044667	-78.07844867; -78.07845017; -78.0784515; -78.0784465; -78.07844467; -78.07844683; -78.07844433; -78.078438; -78.07843733; -78.0784395; -78.0784375; -78.0784365
64134	2018-09-23 17:31:50.000000	Ambient	0.49757	0.19568	ug/m3		0.04	2.0595	ug/m3		0.04	6.5562e-17	ug/m3	C1	0.1	0.68106	ug/m3		0.2	0	ug/m3	C1	1	1.3726	ug/m3		0.1	0	ug/m3	C1	0.2	1.3304e-10	ug/m3	C1	1	35.3640485; 35.3645995; 35.36514867; 35.36565117; 35.36612817; 35.36674667; 35.36738317; 35.3680815; 35.3687515; 35.36937917; 35.36979233	-78.070722; -78.0696245; -78.06852467; -78.06736933; -78.06608517; -78.064504; -78.06320583; -78.061908; -78.060643; -78.05948633; -78.05871633
64135	2018-09-23 17:42:05.000000	Ambient	0.49833	0.81505	ug/m3		0.04	5.3928	ug/m3		0.04	0.41737	ug/m3		0.1	2.5067	ug/m3		0.2	0	ug/m3	C1	1	1.31	ug/m3		0.1	0	ug/m3	C1	0.2	0	ug/m3	C1	1	35.39415083; 35.39358167; 35.39306817; 35.392539; 35.3919955; 35.39145317; 35.39093583; 35.39042933; 35.38983383; 35.389327; 35.38881183	-77.96234817; -77.96069033; -77.9592595; -77.95780083; -77.95631267; -77.95479233; -77.95332633; -77.95194183; -77.95030533; -77.94892817; -77.94752533
64136	2018-09-23 17:55:49.000000	Ambient	0.4978	0.24656	ug/m3		0.04	1.8118	ug/m3		0.04	5.7516e-14	ug/m3	C1	0.1	0	ug/m3	C1	0.2	0	ug/m3	C1	1	0.6957	ug/m3		0.1	0	ug/m3	C1	0.2	1.0607e-17	ug/m3	C1	1	35.33304; 35.33246933; 35.33171783; 35.33065567; 35.32967283; 35.32866983; 35.32773317; 35.32685717; 35.3260445; 35.32529933; 35.32462067	-77.94744817; -77.94778883; -77.948182; -77.94856167; -77.94873267; -77.948703; -77.9484715; -77.94811217; -77.94757433; -77.9469015; -77.94612
64137	2018-09-23 18:13:18.000000	Ambient	0.50001	0.76198	ug/m3		0.04	2.6533	ug/m3		0.04	0.076896	ug/m3	C1	0.1	0.93699	ug/m3		0.2	0.3363	ug/m3	C1	1	0.90933	ug/m3		0.1	2.0148e-16	ug/m3	C1	0.2	1.842e-11	ug/m3	C1	1	35.3208575; 35.321792; 35.32261917; 35.3232585; 35.323704; 35.32413567; 35.32476317; 35.32558633; 35.326578; 35.32786233; 35.32901717	-77.9270315; -77.92659117; -77.92618633; -77.92587967; -77.92566817; -77.925482; -77.9251695; -77.924774; -77.924306; -77.92368033; -77.92314667
64138	2018-09-23 18:23:33.000000	Ambient	0.49783	2.0888	ug/m3		0.04	8.6476	ug/m3		0.04	0.47247	ug/m3		0.1	3.5364	ug/m3		0.2	0	ug/m3	C1	1	2.6241	ug/m3		0.1	0	ug/m3	C1	0.2	0	ug/m3	C1	1	35.39830983; 35.3984275; 35.39846433; 35.39846867; 35.39846867; 35.39846767; 35.3984685; 35.39847567; 35.39857567; 35.39879467; 35.399092; 35.39937333	-78.00604467; -78.006431; -78.00653833; -78.00654483; -78.00658217; -78.00657933; -78.0065815; -78.0065905; -78.00690567; -78.00763617; -78.00856817; -78.00957583
64139	2018-09-23 18:39:22.000000	Ambient	0.49921	0.21891	ug/m3		0.04	2.0186	ug/m3		0.04	1.3767e-15	ug/m3	C1	0.1	0	ug/m3	C1	0.2	0	ug/m3	C1	1	0.93055	ug/m3		0.1	0	ug/m3	C1	0.2	1.6947e-14	ug/m3	C1	1	35.470685; 35.47111317; 35.471712; 35.47247983; 35.47335183; 35.47425433; 35.475165; 35.47604367; 35.47691283; 35.47780133; 35.478697; 35.4795495	-78.21647133; -78.21794133; -78.21923983; -78.2204205; -78.22156633; -78.22274583; -78.223935; -78.22508817; -78.22628183; -78.227458; -78.22863733; -78.229828
64140	2018-09-23 18:51:31.000000	Ambient	0.49881	0.47566	ug/m3		0.04	2.1529	ug/m3		0.04	0.070875	ug/m3	C1	0.1	0	ug/m3	C1	0.2	0.51212	ug/m3	C1	1	0	ug/m3	C1	0.1	0	ug/m3	C1	0.2	3.0182e-13	ug/m3	C1	1	35.553262; 35.55339783; 35.55341067; 35.55339183; 35.55337333; 35.55336183; 35.55335733; 35.55335167; 35.55334667; 35.55334533; 35.55335133	-78.3084225; -78.30859767; -78.30863333; -78.308656; -78.30867383; -78.30868367; -78.30869433; -78.30871; -78.3087205; -78.30872483; -78.30872617
64141	2018-09-23 19:01:46.000000	Ambient	0.49773	0.6526	ug/m3		0.04	2.216	ug/m3		0.04	0.011422	ug/m3	C1	0.1	0	ug/m3	C1	0.2	0	ug/m3	C1	1	1.6448	ug/m3		0.1	0	ug/m3	C1	0.2	1.5444e-18	ug/m3	C1	1	35.58317383; 35.58410633; 35.58503567; 35.5859655; 35.58708233; 35.58799017; 35.58884133; 35.589591; 35.59024483; 35.5907365; 35.59108833	-78.37128967; -78.37266483; -78.37407717; -78.37551767; -78.37727417; -78.37867983; -78.38015267; -78.38173767; -78.38338317; -78.38510983; -78.3868695
64142	2018-09-23 19:12:01.000000	Ambient	0.49762	1.9157	ug/m3		0.04	3.218	ug/m3		0.04	0.03647	ug/m3	C1	0.1	1.2154	ug/m3		0.2	0	ug/m3	C1	1	1.3728	ug/m3		0.1	0	ug/m3	A2	0.2	3.7945e-14	ug/m3	C1	1	35.63907983; 35.63760483; 35.63627033; 35.63479067; 35.63324133; 35.63165217; 35.62972067; 35.62811667; 35.62651117; 35.6249135; 35.62334217	-78.56592583; -78.56601; -78.56610583; -78.56619933; -78.566306; -78.56642933; -78.56656467; -78.56668117; -78.56680383; -78.566914; -78.56703083

## Sheet: January 2018
Cycle ID	timestamp	sample volume [L]	Benzene	qualifier	Toluene	qualifier	Ethyl_benzene	qualifier	Xylenes	qualifier	Latitudes	Longitudes
70985	2019-01-29T14:18:05.000012	1.0005	0.85423		0.39447		0	A1	0	A1	35.522273; 35.52118233; 35.520097; 35.518965; 35.517578; 35.51640617; 35.51522633; 35.51400133; 35.5128975; 35.51196067; 35.51104867; 35.51035; 35.509836; 35.50990967; 35.51040817; 35.51095; 35.51113983; 35.5109655; 35.51072867; 35.51041217; 35.51012067; 35.50976033; 35.5093675	-79.18433517; -79.18470383; -79.1850755; -79.18545233; -79.185926; -79.18633483; -79.18672217; -79.18716333; -79.18755083; -79.187879; -79.1882385; -79.18849283; -79.1890705; -79.1897715; -79.1901485; -79.189898; -79.18922217; -79.18842217; -79.18745167; -79.18626267; -79.18514383; -79.18388233; -79.18248867
70986	2019-01-29T14:29:14.000002	1.0009	0.8036		1.1545		0.1708		1.4475	A1	35.4398045; 35.4398195; 35.439865; 35.43986917; 35.43984083; 35.43982633; 35.43983483; 35.439757; 35.43963667; 35.43952133; 35.4393775; 35.43920117; 35.4389955; 35.43878367; 35.43858333; 35.43835067; 35.4381555; 35.43795467; 35.43784367; 35.4378135; 35.43781217; 35.4378555; 35.437997	-79.08465617; -79.083177; -79.08194083; -79.08069383; -79.0794285; -79.07819083; -79.07701767; -79.07579817; -79.07433983; -79.07318533; -79.07205283; -79.070911; -79.06970317; -79.068488; -79.06726083; -79.06592067; -79.0647445; -79.0634955; -79.06224917; -79.06110083; -79.06004867; -79.05912383; -79.05800517
70987	2019-01-29T14:45:19.000002	1.0007	0.36731		0.68071		0	A1	0.28415		35.418351; 35.418032; 35.417593; 35.41705483; 35.41648433; 35.41592967; 35.41537933; 35.4148415; 35.41416733; 35.41360717; 35.41302483; 35.412466; 35.41187433; 35.41124283; 35.41063633; 35.40993267; 35.40937817; 35.4088165; 35.40826267; 35.40770133; 35.407154; 35.40668583; 35.40628533; 35.40605883	-78.8790205; -78.87766417; -78.87644667; -78.8752565; -78.8740325; -78.87281617; -78.871633; -78.870441; -78.86898683; -78.86778483; -78.86655967; -78.86528633; -78.864007; -78.86273033; -78.8614435; -78.8599045; -78.85867183; -78.85748; -78.856325; -78.85513717; -78.8539255; -78.85267433; -78.85109817; -78.84972883
70988	2019-01-29T15:00:39.000001	0.99911	0	A1	0	A1	0.1	A1	0.47839		35.29534783; 35.29476917; 35.29408883; 35.29333717; 35.29254567; 35.29173833; 35.2909335; 35.2899855; 35.2886635; 35.287573; 35.28650683; 35.28539617; 35.284239; 35.28309017; 35.28175633; 35.28066717; 35.27954717; 35.27841317; 35.27729583; 35.27624; 35.2749935; 35.27390817; 35.27286667	-78.776576; -78.77586783; -78.77502917; -78.77407767; -78.77308233; -78.77208317; -78.77109317; -78.7704465; -78.77018833; -78.77005983; -78.7698875; -78.7696835; -78.769487; -78.76929517; -78.76908683; -78.76900833; -78.76921133; -78.76950483; -78.76981767; -78.77010067; -78.77042167; -78.77073667; -78.77122
70989	2019-01-29T15:15:38.000001	1.0004	0	A1	2.1671		0.084627	A1	4.6627		35.17971017; 35.17987583; 35.17994983; 35.179842; 35.17945367; 35.17878483; 35.17786083; 35.176984; 35.17600417; 35.174979; 35.17394617; 35.17289483; 35.17184; 35.17079117; 35.16972617; 35.16896567; 35.168466; 35.168286; 35.16827517; 35.1682855; 35.16828433; 35.16827767; 35.168272	-78.85665483; -78.85636217; -78.85608033; -78.8559815; -78.8562495; -78.85674; -78.85743667; -78.85807483; -78.85864467; -78.85916667; -78.85969433; -78.86022683; -78.86074667; -78.86126267; -78.861794; -78.86218617; -78.86244433; -78.86251567; -78.86249967; -78.862524; -78.86251767; -78.86251217; -78.86251917
70990	2019-01-29T15:31:27.000001	1.0015	0.82168		1.1882		0.21834		1.38		35.08242767; 35.0819655; 35.08132717; 35.080779; 35.08049683; 35.08049917; 35.080465; 35.08007067; 35.07942933; 35.07843067; 35.0775745; 35.0767265; 35.075914; 35.07505467; 35.07419083; 35.073288; 35.07231967; 35.07166767; 35.07111267; 35.07072333; 35.07039783; 35.07005683; 35.06959117	-78.88192867; -78.882046; -78.88211883; -78.8820955; -78.88209417; -78.88208083; -78.88209767; -78.88201633; -78.88186233; -78.881626; -78.8814375; -78.88127067; -78.88108167; -78.8809015; -78.88066333; -78.8804475; -78.8802095; -78.88005517; -78.87995183; -78.880229; -78.88081283; -78.88162033; -78.88281183
70991	2019-01-29T15:48:00.000001	1.0018	0	A1	1.7112		0	A1	1.8926	A1, J	35.05389017; 35.05388367; 35.053705; 35.05347517; 35.0531995; 35.05294633; 35.052711; 35.0522325; 35.0516845; 35.0509185; 35.05026567; 35.04962633; 35.049041; 35.04859183; 35.04843567; 35.048431; 35.04842683; 35.04842183; 35.04834617; 35.048171; 35.048371; 35.0488725; 35.0495595	-78.867351; -78.86730567; -78.86679167; -78.866095; -78.86535317; -78.86469017; -78.86438817; -78.86438633; -78.864492; -78.86464683; -78.86475833; -78.86485483; -78.86494517; -78.86500567; -78.86502917; -78.86502183; -78.86503083; -78.86503; -78.86503483; -78.865017; -78.86495567; -78.86488; -78.86475883
71009	2019-01-30T06:54:06.000002	1.001	0.32721		0.3459	(A1)	0.088463		0.91668		34.90325817; 34.9032145; 34.90308817; 34.90295567; 34.90295017; 34.90285667; 34.90277217; 34.902653; 34.90257383; 34.90245183; 34.90240067; 34.902549; 34.90277467; 34.9029265; 34.90308083; 34.90334; 34.90365017; 34.9039545; 34.90442483; 34.90483367; 34.905108; 34.9052015; 34.90508133; 34.9048185	-79.01000917; -79.009979; -79.00995017; -79.0100435; -79.01005233; -79.01010933; -79.01017817; -79.01026817; -79.01032667; -79.01040917; -79.010503; -79.01089083; -79.01131167; -79.01161567; -79.01189867; -79.01241317; -79.01303017; -79.01364633; -79.01447517; -79.01533017; -79.01630467; -79.0173905; -79.01854283; -79.0197125
71010	2019-01-30T07:05:57.000001	1.0001	0.38595	(A1)	0.34643		0.04098		0.18833		34.93876733; 34.9377075; 34.93641967; 34.9353545; 34.93428217; 34.93325767; 34.93221217; 34.93114617; 34.92985417; 34.92875317; 34.92761617; 34.92648517; 34.92536617; 34.92426233; 34.9229535; 34.92183133; 34.92070417; 34.91961; 34.918528; 34.91741283; 34.91608567; 34.91496117; 34.91382717	-79.05735733; -79.05747; -79.057615; -79.0577355; -79.05786517; -79.05801933; -79.05824633; -79.05852317; -79.05881683; -79.05895567; -79.05906333; -79.05920083; -79.0592935; -79.05929333; -79.059336; -79.05957617; -79.05982817; -79.06007567; -79.06031067; -79.06031817; -79.06018117; -79.0600665; -79.05994383
71011	2019-01-30T07:21:33.000001	1.0003	0.45173	A1	0.24024		0.020008		0	A1	34.86980667; 34.86987967; 34.8696225; 34.86927067; 34.8688435; 34.86835767; 34.8678485; 34.86730717; 34.866703; 34.86593483; 34.8652275; 34.86453717; 34.863887; 34.8632435; 34.8625895; 34.861841; 34.86125617; 34.8606785; 34.86011583; 34.859546; 34.85894367; 34.858311; 34.8574925; 34.85676567	-79.1012235; -79.10138233; -79.10181833; -79.10225133; -79.10270017; -79.10312467; -79.103514; -79.10385583; -79.104157; -79.104461; -79.10466267; -79.10482733; -79.104984; -79.105171; -79.10542933; -79.10589483; -79.10642517; -79.10700483; -79.1075825; -79.108164; -79.10880617; -79.10948317; -79.110357; -79.11113783
71012	2019-01-30T07:35:46.000002	1.0001	0.54437	A1	0.63914	A1	0.093738		0.6292		34.84817817; 34.84813933; 34.848076; 34.84800667; 34.84791233; 34.8477275; 34.84749133; 34.8471345; 34.84665983; 34.84605583; 34.84532583; 34.84437517; 34.843564; 34.84273467; 34.84189367; 34.84104233; 34.840192; 34.83919633; 34.83844917; 34.83781317; 34.8372205; 34.8366275; 34.8360305; 34.83530383	-79.13661433; -79.13671833; -79.13718217; -79.13786433; -79.13871533; -79.13990117; -79.14091067; -79.14196133; -79.14300883; -79.14401033; -79.1449545; -79.14611233; -79.1471015; -79.14808683; -79.14912183; -79.150144; -79.15116717; -79.1523385; -79.15330433; -79.154393; -79.15556083; -79.156742; -79.15793717; -79.15937317
71014	2019-01-30T08:04:25.000001	1.0008	0.4535		0.49422	A1	0.079422		0.68523		34.80972767; 34.8093965; 34.80914217; 34.808803; 34.80842533; 34.807894; 34.80736133; 34.8068465; 34.8063405; 34.80572167; 34.80520567; 34.8046985; 34.80419033; 34.80367883; 34.80320917; 34.80274; 34.80249267; 34.80246817; 34.80238617; 34.80215367; 34.801744; 34.8011315; 34.80048017; 34.79975333	-79.167466; -79.16674367; -79.16579367; -79.16449933; -79.16342533; -79.162392; -79.16136083; -79.160381; -79.15941367; -79.1582125; -79.1572155; -79.15620583; -79.15521617; -79.15424383; -79.1533255; -79.15244433; -79.151995; -79.15197183; -79.15197933; -79.15225783; -79.1526935; -79.15324983; -79.15374483; -79.1542995
71015	2019-01-30T08:27:25.000002	0.9999	0.39613		0.34398	A1	0.058884		0.78548		34.812577; 34.81237467; 34.81174183; 34.81108383; 34.81040367; 34.80972617; 34.80902367; 34.80830033; 34.8074295; 34.80668017; 34.8059005; 34.80514483; 34.804359; 34.80353633; 34.80263117; 34.80143667; 34.80039383; 34.79934517; 34.79826483; 34.79717483; 34.79609433; 34.79482183; 34.79376117; 34.7927135	-79.18349783; -79.18354333; -79.1837515; -79.18395567; -79.18417683; -79.18440217; -79.18461717; -79.1848345; -79.18512; -79.1853505; -79.18559667; -79.1858375; -79.18607317; -79.186333; -79.18661667; -79.18703117; -79.18736567; -79.18771383; -79.1880545; -79.18839367; -79.18875183; -79.18915583; -79.18949983; -79.18982583
71016	2019-01-30T08:38:14.000001	1.0003	0.31961		0.27334	A1	0.00050373	U	0	U	34.7241365; 34.72413317; 34.724135; 34.7241305; 34.72413067; 34.724128; 34.72413433; 34.724135; 34.72413017; 34.7241295; 34.72413333; 34.7241375; 34.72413933; 34.72414383; 34.7241365; 34.72413267; 34.724141; 34.72413917; 34.7241415; 34.72413417; 34.72412417; 34.72411917; 34.72413	-79.21252567; -79.212527; -79.21253783; -79.21252383; -79.21252733; -79.21252867; -79.2125305; -79.212529; -79.212519; -79.21251783; -79.21251783; -79.212519; -79.2125195; -79.21251667; -79.21250333; -79.21249783; -79.21250583; -79.21250883; -79.21251167; -79.21251333; -79.212517; -79.21251217; -79.2125045
71017	2019-01-30T08:50:35.000001	1.0001	0.35616		0.18186		0	A1	0	A1	34.72087467; 34.72131667; 34.72173933; 34.72216167; 34.722591; 34.72303467; 34.72340383; 34.72352117; 34.72351483; 34.72351233; 34.72350583; 34.72353367; 34.7234635; 34.72327183; 34.72307533; 34.72292117; 34.7228925; 34.72288617; 34.72288867; 34.72289033; 34.722886; 34.7228795; 34.722681; 34.72223267	-79.21296733; -79.2128005; -79.2126515; -79.21254733; -79.212442; -79.21229217; -79.21214567; -79.21208483; -79.212082; -79.21209667; -79.21210133; -79.21211217; -79.21219717; -79.21227033; -79.21233683; -79.212393; -79.2123995; -79.21239267; -79.21240133; -79.21240317; -79.212405; -79.2124085; -79.212461; -79.2125965
71018	2019-01-30T09:25:20.000001	0.99913	0.41927		0.38888		0	A1	0	A1	34.72047433; 34.720473; 34.720473; 34.72047133; 34.720477; 34.72047967; 34.72048; 34.72048083; 34.72048033; 34.72048067; 34.72048833; 34.72048833; 34.7204895; 34.720493; 34.720498; 34.7204995; 34.72049817; 34.72048783; 34.72048167; 34.72048; 34.72047583; 34.72048; 34.72048933; 34.7204875	-79.2128125; -79.21282383; -79.21283383; -79.21283733; -79.21282983; -79.212827; -79.21282417; -79.212821; -79.21282333; -79.21282767; -79.21283083; -79.2128265; -79.212829; -79.21283567; -79.21283933; -79.21284317; -79.21284933; -79.21284467; -79.2128405; -79.2128375; -79.21283067; -79.21282767; -79.212833; -79.21282333
71019	2019-01-30T09:43:13.000001	1.0002	0.33842		0.26742		0.16783		0.57115		34.71961833; 34.71865583; 34.717743; 34.716793; 34.71577833; 34.71471733; 34.71361483; 34.71229783; 34.7112325; 34.71017233; 34.70908483; 34.7079965; 34.70688217; 34.70555433; 34.70446033; 34.70336233; 34.702243; 34.70110433; 34.699966; 34.69862517; 34.69751183; 34.69642717; 34.69536417	-79.21346433; -79.21377367; -79.21404733; -79.21439433; -79.21474233; -79.21510033; -79.2154645; -79.21590933; -79.21625117; -79.21658033; -79.2169365; -79.21729833; -79.217659; -79.21813733; -79.21850583; -79.218892; -79.21927617; -79.21966133; -79.2200095; -79.22043167; -79.22079583; -79.2211545; -79.2215175
71020	2019-01-30T10:03:35.000002	1.0002	0.49984		0.45577		0.047742		0.59995		34.7440085; 34.74401283; 34.743822; 34.74323667; 34.74260117; 34.741918; 34.74124217; 34.740543; 34.73991667; 34.73930833; 34.73890867; 34.7385175; 34.73807967; 34.73766033; 34.73756883; 34.737595; 34.73758883; 34.7375995; 34.73760367; 34.73761367; 34.73762583; 34.73764417; 34.7376645; 34.7376795	-79.34558317; -79.34558417; -79.3456215; -79.34586133; -79.34610767; -79.34640633; -79.346705; -79.347029; -79.3472995; -79.3476045; -79.34779817; -79.34800033; -79.34820017; -79.34839717; -79.34858617; -79.348652; -79.34865317; -79.34864333; -79.34863567; -79.34863767; -79.348638; -79.34863367; -79.3486155; -79.3486135
71021	2019-01-30T10:16:00.000001	1.0006	0.33791		0.15095		0.085975		0.35636		34.74808183; 34.74808317; 34.748098; 34.74825817; 34.74851117; 34.7488435; 34.74928417; 34.749672; 34.7500885; 34.7504875; 34.75087133; 34.75126867; 34.75169033; 34.75209833; 34.752596; 34.75299983; 34.7533705; 34.753681; 34.75395983; 34.754245; 34.7544855; 34.75467; 34.7550675; 34.7552995	-79.37990117; -79.37990917; -79.37990917; -79.38017033; -79.38087117; -79.3817955; -79.38306933; -79.38418517; -79.3853105; -79.3863755; -79.38744617; -79.38855233; -79.38968783; -79.390839; -79.392204; -79.39337; -79.394605; -79.39590917; -79.39719367; -79.39844267; -79.39948567; -79.40003733; -79.40000767; -79.39989533
71022	2019-01-30T10:28:10.000001	1.0008	0.89455	A1	0.77352		0.50107		0.74305		34.7602615; 34.76026383; 34.76026483; 34.76026617; 34.76026467; 34.76026783; 34.7602665; 34.76026667; 34.76027067; 34.760276; 34.76027317; 34.760274; 34.760274; 34.76026517; 34.76025917; 34.76025333; 34.76023; 34.760223; 34.76021833; 34.7602215; 34.76021733; 34.76021717; 34.76021667; 34.76021667	-79.40025167; -79.40025433; -79.40025833; -79.40025717; -79.4002515; -79.40024733; -79.40024967; -79.40026483; -79.4002605; -79.40026467; -79.40026833; -79.4002645; -79.40026033; -79.4002465; -79.40024033; -79.40023283; -79.40021867; -79.40023417; -79.4002485; -79.40025533; -79.40025367; -79.4002585; -79.40025917; -79.400266
71023	2019-01-30T10:41:05.000001	1.0006	0.38139		0.19924	A1	0.022241	A1	0.23602		34.79215667; 34.79206; 34.79198617; 34.79208367; 34.79235433; 34.792887; 34.79342433; 34.79385517; 34.79395333; 34.79347667; 34.79285967; 34.792326; 34.7920055; 34.791763; 34.7916375; 34.79146067; 34.7911865; 34.79095333; 34.79072067; 34.7904715; 34.79022317; 34.78997217; 34.7897335; 34.78945117	-79.26659733; -79.2647775; -79.26328217; -79.2617985; -79.26039967; -79.2590865; -79.25781917; -79.25681567; -79.25631333; -79.25586067; -79.25532367; -79.2545305; -79.253434; -79.252206; -79.25088367; -79.249503; -79.24774217; -79.24623517; -79.24472267; -79.24316417; -79.24160883; -79.2400775; -79.23858383; -79.23680233
71024	2019-01-30T10:54:27.000001	1.0009	0.38176		0.18165		0.0015482		0	U	34.717358; 34.716755; 34.7160895; 34.715554; 34.71502483; 34.7143595; 34.7136255; 34.71272817; 34.71199333; 34.7113315; 34.71071267; 34.71030367; 34.71022117; 34.71022717; 34.71022833; 34.71023; 34.71024467; 34.71029283; 34.71033833; 34.7102955; 34.71027867; 34.71025883; 34.710246; 34.7102415	-79.158927; -79.15862067; -79.15828783; -79.15802133; -79.15774483; -79.15739133; -79.157006; -79.15651567; -79.1561135; -79.15576233; -79.155425; -79.15523717; -79.15521883; -79.15521433; -79.15521217; -79.15516833; -79.155249; -79.155329; -79.15540417; -79.15535467; -79.15528533; -79.1552385; -79.15520767; -79.15517617
71025	2019-01-30T11:10:02.000001	1.0008	0.3795		0.25536		0.030178		0.29497		34.65994117; 34.65967183; 34.65935383; 34.658881; 34.65837967; 34.65777117; 34.6571225; 34.65647617; 34.65580817; 34.65513733; 34.65439867; 34.65378733; 34.65300733; 34.65210583; 34.651209; 34.65033133; 34.64938533; 34.64866483; 34.64789967; 34.64708817; 34.64626983; 34.64544683; 34.64466567; 34.64376083	-79.0971755; -79.09600317; -79.09475017; -79.093222; -79.09201783; -79.09079633; -79.08956517; -79.08833533; -79.0870825; -79.08583383; -79.0844015; -79.083256; -79.08235117; -79.08173367; -79.0811075; -79.08049633; -79.07985683; -79.07936583; -79.078832; -79.07826483; -79.07769367; -79.07711133; -79.07657083; -79.07594183
71026	2019-01-30T11:23:22.000001	0.99984	0.40453	(A1)	0.2285		0.011956		0.27292		34.6429595; 34.64244583; 34.64174567; 34.640944; 34.64007567; 34.63902067; 34.63816067; 34.63724833; 34.63628767; 34.63530317; 34.63408817; 34.6331015; 34.63224533; 34.63152983; 34.6308205; 34.63014883; 34.6293685; 34.62873683; 34.62812267; 34.62764033; 34.62720467; 34.62684517; 34.62662367; 34.62608917	-79.075335; -79.07498317; -79.07450817; -79.073951; -79.07334867; -79.0726295; -79.07201833; -79.07138783; -79.07072; -79.070033; -79.06919; -79.06845133; -79.06753483; -79.066405; -79.0652825; -79.06416667; -79.06284633; -79.06176783; -79.060743; -79.05989783; -79.05935967; -79.059023; -79.058304; -79.057321
71030	2019-01-30 11:38:46.000000	0.49758	0	A1	0	A1	0	A1	0.42388	A1	34.74155917; 34.74242133; 34.74335917; 34.744348; 34.74537933; 34.7464615; 34.7477685; 34.74887117; 34.74998567; 34.75108733; 34.7520735; 34.75266117	-78.80113033; -78.8015185; -78.80171933; -78.80183467; -78.80194717; -78.8020735; -78.80223583; -78.80237367; -78.80251083; -78.80269; -78.802888; -78.80302733
71031	2019-01-30 12:04:59.000000	0.49954	0.39928		0	A1	5.41e-15	U	0	U	34.64235133; 34.6417245; 34.64107267; 34.64041683; 34.6396175; 34.638949; 34.63830167; 34.63766117; 34.63703033; 34.63639317; 34.6356245	-78.67704067; -78.67563983; -78.67420033; -78.6727185; -78.67095267; -78.6694685; -78.66803033; -78.66662583; -78.66522217; -78.66381517; -78.66212233
71033	2019-01-30 12:45:59.000000	1.0002	0.3474		0.23694		0.016456		0.44933		34.51800967; 34.51700183; 34.51597967; 34.5147365; 34.51370233; 34.51266467; 34.5116075; 34.5105655; 34.50941767; 34.50849783; 34.5075935; 34.5066785; 34.505768; 34.5047975; 34.503711; 34.50255917; 34.501369; 34.50018883; 34.49903017; 34.49788333; 34.4965035; 34.4953265; 34.49415617	-78.45128017; -78.45048633; -78.449664; -78.44867517; -78.44785533; -78.4470305; -78.446195; -78.445349; -78.44414017; -78.44307667; -78.44200883; -78.44095867; -78.43992517; -78.439009; -78.43826033; -78.43760033; -78.436922; -78.43624817; -78.43557667; -78.434923; -78.43411733; -78.43343883; -78.4327585
71034	2019-01-30 12:59:17.000000	0.99978	0.45143		0.20788		0.0155		0.2259		34.38064567; 34.379976; 34.37929217; 34.37862683; 34.37796467; 34.3772995; 34.37673917; 34.37640233; 34.37622083; 34.37566583; 34.37501933; 34.37423483; 34.37336467; 34.37237133; 34.37133217; 34.37031083; 34.36924783; 34.36819417; 34.36706533; 34.36565667; 34.36449233; 34.36337433; 34.362271; 34.36116717	-78.28486833; -78.2837085; -78.2825385; -78.28140167; -78.2802535; -78.2791105; -78.27814733; -78.27758983; -78.277467; -78.27776017; -78.27816333; -78.27863617; -78.27909817; -78.27949383; -78.27982667; -78.280087; -78.280259; -78.28037417; -78.28033733; -78.28015517; -78.27987867; -78.27952; -78.27910683; -78.278702
71035	2019-01-30 13:11:42.000000	1.0008	1.0723		1.2246		0.17465		1.0983		34.29855933; 34.29801933; 34.29747683; 34.2969105; 34.2963355; 34.29574483; 34.29514633; 34.2945575; 34.29386483; 34.293266; 34.29265783; 34.292041; 34.29141733; 34.2907985; 34.290175; 34.289567; 34.28897683; 34.28826233; 34.28771633; 34.28735617; 34.2871425; 34.2869315; 34.28672917	-78.176532; -78.17524883; -78.17396217; -78.172635; -78.1712565; -78.16984217; -78.1684165; -78.16698533; -78.1652645; -78.16382133; -78.16237267; -78.1608895; -78.1594045; -78.1579205; -78.15643733; -78.155007; -78.15359183; -78.15185767; -78.15035883; -78.14881883; -78.14723067; -78.14562533; -78.14405367
71036	2019-01-30 13:26:16.000000	1.0004	0.94505		0.83269		0.13978		0.93617		34.2262935; 34.22587133; 34.22529967; 34.224653; 34.2242765; 34.2241425; 34.22415983; 34.223989; 34.2235015; 34.22292233; 34.2222795; 34.221586; 34.22092583; 34.2202825; 34.21957067; 34.21876733; 34.21778967; 34.217004; 34.21666783; 34.216575; 34.216524; 34.21646467; 34.21641717; 34.216413	-77.9487715; -77.94763383; -77.946638; -77.946034; -77.94563783; -77.945267; -77.94492533; -77.944751; -77.944689; -77.94462033; -77.944547; -77.94446983; -77.94437567; -77.9442955; -77.9442125; -77.94411917; -77.94401117; -77.94392333; -77.94390467; -77.94426883; -77.9450165; -77.94570917; -77.94627233; -77.9463835
71037	2019-01-30 13:39:34.000000	1.0004	0.77477		0.48355		0.097292		0.50629		34.20736283; 34.206853; 34.2062855; 34.205616; 34.20503; 34.20438983; 34.20371033; 34.20310483; 34.2028815; 34.20254517; 34.20204283; 34.20135517; 34.20074467; 34.20009267; 34.19952183; 34.19935267; 34.198897; 34.1982535; 34.19754533; 34.19674467; 34.196052; 34.19522467; 34.19436383; 34.19353917	-77.94992417; -77.95046117; -77.9508335; -77.951218; -77.95154233; -77.9517595; -77.95176233; -77.9515935; -77.95147283; -77.951282; -77.95098517; -77.95056583; -77.95023217; -77.949876; -77.94954483; -77.949463; -77.94919717; -77.94883467; -77.94842567; -77.94799717; -77.94779833; -77.9477775; -77.94774433; -77.947713
71038	2019-01-30 14:12:56.000000	0.99985	0.47585		0.40865		0.082892		0.93446		34.21642717; 34.21641967; 34.21641117; 34.21640683; 34.21640133; 34.2163965; 34.21639367; 34.21639267; 34.21639067; 34.216394; 34.21639817; 34.21640383; 34.21640617; 34.216408; 34.2164135; 34.21641633; 34.21642117; 34.2164255; 34.21643433; 34.21644467; 34.2164425; 34.21644517; 34.21644683; 34.2164545	-77.94442367; -77.9444315; -77.94443733; -77.94444283; -77.94444733; -77.9444485; -77.94444833; -77.94444667; -77.94444667; -77.9444455; -77.94444233; -77.94443667; -77.94443767; -77.94443817; -77.944437; -77.9444365; -77.94443233; -77.94442783; -77.94441667; -77.94440333; -77.94440417; -77.94439967; -77.9443945; -77.94438333
71039	2019-01-30 14:25:09.000000	1.0021	0.37373		0.2731		0.034001		0.30671		34.21644017; 34.21644667; 34.21645217; 34.21644917; 34.21644683; 34.21644667; 34.21644; 34.21643333; 34.21642583; 34.2164245; 34.216415; 34.2164045; 34.216402; 34.21639933; 34.2164035; 34.21640467; 34.2163965; 34.21638883; 34.21638383; 34.21638467; 34.216381; 34.216381; 34.21638667; 34.2163975	-77.94434083; -77.94433733; -77.9443345; -77.94433667; -77.94433833; -77.94434017; -77.94434617; -77.94434667; -77.94435333; -77.94435767; -77.94435983; -77.9443605; -77.94436867; -77.9443745; -77.944374; -77.944375; -77.944375; -77.94437217; -77.94436867; -77.9443665; -77.94436417; -77.94436267; -77.9443635; -77.94436183
71040	2019-01-30 14:39:34.000000	1.0018	0.73229		0.72805		0.27945		2.5974		34.18886417; 34.18840717; 34.18793383; 34.18726183; 34.18667067; 34.1861115; 34.18551983; 34.184857; 34.18420467; 34.18355183; 34.18297733; 34.182381; 34.18173367; 34.18101933; 34.1803135; 34.17940867; 34.17862467; 34.17787517; 34.17711583; 34.17634367; 34.17550783; 34.17459217; 34.17369817; 34.17281517	-77.94994417; -77.95017267; -77.9504175; -77.9507685; -77.95108433; -77.951387; -77.95165217; -77.95176017; -77.95171383; -77.951507; -77.951168; -77.95087333; -77.950715; -77.9505605; -77.950409; -77.950242; -77.95008367; -77.9499435; -77.9497945; -77.94964417; -77.94947467; -77.949293; -77.94911417; -77.9489425
71041	2019-01-30 14:56:28.000000	1.0008	0.48391		0.40539		0.4477		5.9547		34.1822935; 34.18230433; 34.18231183; 34.18231883; 34.18232133; 34.18231883; 34.18231333; 34.18230767; 34.18230417; 34.1823; 34.18229267; 34.18229417; 34.18229617; 34.182296; 34.1822975; 34.18229717; 34.182305; 34.18229767; 34.18229633; 34.1822945; 34.182305; 34.182315; 34.18232033; 34.1823115	-77.94063767; -77.940638; -77.940638; -77.94063933; -77.9406385; -77.94063733; -77.94063567; -77.94063383; -77.9406325; -77.94063017; -77.940631; -77.94062367; -77.9406165; -77.94061417; -77.94061483; -77.94061233; -77.94059633; -77.94060033; -77.94060217; -77.9406055; -77.94059917; -77.940592; -77.94059033; -77.9405915
71042	2019-01-30 15:13:14.000000	1.0006	0.46249		0.40194		0.075808		0.64325		34.2904875; 34.29042133; 34.29008083; 34.2894455; 34.2883815; 34.28746533; 34.28656467; 34.28564067; 34.284752; 34.28383467; 34.282893; 34.28193417; 34.28080783; 34.27991633; 34.2790775; 34.2782815; 34.277506; 34.27677317; 34.27610667; 34.27552233; 34.2748915; 34.2744285; 34.27404583; 34.273757	-77.9692835; -77.96962583; -77.97017517; -77.97072817; -77.97107767; -77.9713465; -77.97166017; -77.9722025; -77.97295683; -77.97376633; -77.974629; -77.9755615; -77.9767775; -77.97787333; -77.9790165; -77.98022733; -77.981546; -77.9829375; -77.98436683; -77.98587867; -77.98774067; -77.98932667; -77.99095267; -77.99254417
71043	2019-01-30 15:28:29.000000	0.99979	0.41104		0.25763		0.1317		0.53718		34.26173517; 34.26229467; 34.26287133; 34.26358783; 34.26419217; 34.26479717; 34.26536367; 34.26594767; 34.2665475; 34.2671425; 34.26774633; 34.26846633; 34.26904133; 34.26962517; 34.27020067; 34.27077983; 34.271475; 34.27205; 34.27261867; 34.27318717; 34.27375967; 34.27433233; 34.2749095; 34.27563767	-78.0885245; -78.08985917; -78.09121767; -78.0929125; -78.09433683; -78.09573883; -78.09712283; -78.09850833; -78.099894; -78.101305; -78.1027215; -78.10442883; -78.105828; -78.10721217; -78.1085755; -78.109933; -78.11157717; -78.11294333; -78.11429883; -78.11563617; -78.116986; -78.11834667; -78.11970933; -78.121289
71044	2019-01-30 15:40:44.000000	1.0011	0.42867		0.30196		0.06907		0.39426		34.31713133; 34.31717533; 34.31722033; 34.31725567; 34.31729783; 34.31735417; 34.31743883; 34.31752817; 34.31759383; 34.31764767; 34.31769967; 34.31774917; 34.31779883; 34.31785383; 34.31789917; 34.31794483; 34.31799267; 34.31803983; 34.31808567; 34.31813483; 34.318189; 34.31823683; 34.31827967; 34.31832633	-78.28028767; -78.28149017; -78.28281767; -78.28385367; -78.284973; -78.2862025; -78.28752983; -78.28892433; -78.29039167; -78.29190167; -78.293411; -78.29492317; -78.296448; -78.2982635; -78.29976; -78.301246; -78.30274067; -78.30424517; -78.30574767; -78.30725067; -78.309042; -78.31048233; -78.31188767; -78.31327733
71045	2019-01-30 15:53:02.000000	1.0009	0.49089	A1	0.20261	(A1)	0	U	0.99479		34.36472233; 34.36557567; 34.36650283; 34.36750867; 34.3685795; 34.36967467; 34.37079133; 34.37190817; 34.3730275; 34.3741625; 34.37531883; 34.3766985; 34.37780083; 34.378887; 34.37994067; 34.381003; 34.38206983; 34.38314417; 34.384185; 34.38522133; 34.386249; 34.38748883; 34.38851383	-78.44240467; -78.44254767; -78.442716; -78.44290733; -78.44311583; -78.44333467; -78.44354283; -78.4437585; -78.4439765; -78.4442015; -78.44448567; -78.44496017; -78.44546933; -78.446047; -78.44663183; -78.4472395; -78.44783967; -78.448431; -78.44902333; -78.44959217; -78.45017367; -78.4508585; -78.45141733
71046	2019-01-30 16:05:11.000000	1.0013	0.32985		0.2301		0.1373		0.54219		34.44391867; 34.44440683; 34.44503267; 34.44593467; 34.44675167; 34.44756417; 34.4483865; 34.449195; 34.45000933; 34.45082683; 34.45155867; 34.45215283; 34.4527165; 34.45328733; 34.453849; 34.45441917; 34.45540517; 34.45642333; 34.457469; 34.45853217; 34.45960833; 34.46070733; 34.46181367; 34.46293267	-78.525351; -78.52549283; -78.52589333; -78.52653983; -78.52714867; -78.52774717; -78.52841683; -78.52922917; -78.53006167; -78.530896; -78.531784; -78.53285717; -78.53394733; -78.53504017; -78.536131; -78.53719167; -78.53813167; -78.5385505; -78.53898733; -78.5394205; -78.53984083; -78.54002417; -78.54016767; -78.54031167
71047	2019-01-30 16:17:45.000000	0.99873	0.36487		0.22152		0.079483		0.42787		34.5597395; 34.56085433; 34.56197217; 34.563106; 34.5642315; 34.56556483; 34.56668967; 34.5678315; 34.5689755; 34.56993067; 34.570484; 34.5710835; 34.5717915; 34.57280783; 34.5739385; 34.57499983; 34.5757945; 34.5760635; 34.57661533; 34.57749683; 34.578596; 34.57979617; 34.58099733; 34.58208467	-78.5805895; -78.58124317; -78.58190317; -78.58256917; -78.58322717; -78.584005; -78.584662; -78.5853295; -78.58601683; -78.58702733; -78.58837233; -78.58975817; -78.59095283; -78.591581; -78.59192983; -78.59224517; -78.59247317; -78.592496; -78.592372; -78.5922; -78.59197917; -78.5917225; -78.59141517; -78.590746
71048	2019-01-30 16:36:33.000000	1.0012	0.50414		0.34542		0.13701		0.76724		34.73003083; 34.7303475; 34.7306985; 34.731048; 34.73134683; 34.73178183; 34.73237533; 34.73300083; 34.733623; 34.73425483; 34.73491317; 34.7355925; 34.73642567; 34.737126; 34.73788967; 34.73890267; 34.74002383; 34.74112833; 34.74222933; 34.74340633; 34.7446265; 34.74610083; 34.74733933; 34.74857367	-78.78060683; -78.78222383; -78.78378783; -78.78526517; -78.78664283; -78.787889; -78.78903783; -78.79021333; -78.79136367; -78.79248317; -78.79360783; -78.79475367; -78.796144; -78.797324; -78.79845233; -78.79930933; -78.80007917; -78.80083267; -78.80140833; -78.80171083; -78.80185533; -78.80202233; -78.8021645; -78.80231867
71049	2019-01-30 16:48:45.000000	0.99928	0.66238	A1	0.42756	A1	0.067729	A1	0.82246		34.893912; 34.89509217; 34.89628467; 34.89751517; 34.89877; 34.9000135; 34.90126267; 34.90252367; 34.90379133; 34.90530833; 34.906557; 34.907808; 34.909068; 34.9103915; 34.911761; 34.91313633; 34.91451033; 34.9158925; 34.91725317; 34.9185825; 34.92018667; 34.92147867; 34.92277067; 34.92407083	-78.84919317; -78.84993033; -78.85059017; -78.85119167; -78.85179567; -78.85239817; -78.85300167; -78.85361333; -78.8542255; -78.85496067; -78.855566; -78.856168; -78.85676717; -78.85712733; -78.85718217; -78.85722; -78.85724917; -78.85728717; -78.85733417; -78.85737083; -78.85742817; -78.857473; -78.8575025; -78.85740667
71070	2019-01-31T09:35:09.000017	1.0019	1.3397		1.5426		0.19155		1.1068		35.052334; 35.052325; 35.05231533; 35.052316; 35.052315; 35.05232433; 35.05233467; 35.05234567; 35.05235033; 35.0523515; 35.05235217; 35.0523555; 35.0523585; 35.05235733; 35.052361; 35.0523565; 35.05235683; 35.052363; 35.05236717; 35.05237133; 35.0523685; 35.05237083; 35.05237467; 35.05237	-78.87750317; -78.87750117; -78.87750433; -78.87750883; -78.8775085; -78.87751333; -78.8775195; -78.87752467; -78.877526; -78.87752517; -78.8775245; -78.87752867; -78.877534; -78.87753383; -78.8775385; -78.87753817; -78.87753633; -78.8775365; -78.877537; -78.87753233; -78.87752183; -78.87750467; -78.87750083; -78.8774965
71071	2019-01-31T09:45:57.000002	1.0015	1.4137		2.1647		0.31627		1.7203		35.05238017; 35.05237867; 35.05237617; 35.05237783; 35.05237767; 35.05237333; 35.0523805; 35.0523895; 35.05239117; 35.052389; 35.05238933; 35.0523835; 35.05238033; 35.05238133; 35.052379; 35.05238067; 35.05238817; 35.05239117; 35.05239083; 35.05238983; 35.05238733; 35.05238417; 35.05237967; 35.0523775	-78.8775715; -78.87756283; -78.87755517; -78.87755867; -78.87755817; -78.87755267; -78.87757083; -78.8775845; -78.87758983; -78.87758217; -78.87757783; -78.87756583; -78.877574; -78.87757133; -78.87755133; -78.87754267; -78.87754867; -78.87754767; -78.87754633; -78.877542; -78.87754117; -78.8775375; -78.8775245; -78.87751683
71072	2019-01-31T09:56:52.000002	0.99895	2.0404		1.2442		0.068895		1.1074		35.05233533; 35.05233383; 35.0523295; 35.05232217; 35.052318; 35.05231667; 35.05231533; 35.0523135; 35.052316; 35.05231217; 35.05231467; 35.0523215; 35.0523265; 35.05233433; 35.0523405; 35.0523465; 35.05235583; 35.052363; 35.05237233; 35.05237617; 35.05237967; 35.05238817; 35.05239167; 35.05239417	-78.8775075; -78.87751217; -78.8775135; -78.8775115; -78.87750983; -78.87751417; -78.877511; -78.8775005; -78.8774935; -78.877486; -78.877485; -78.8774925; -78.87749317; -78.87749433; -78.87749433; -78.87749533; -78.87750233; -78.8775055; -78.87751383; -78.87751583; -78.8775245; -78.8775355; -78.87752917; -78.87752717
71073	2019-01-31T10:15:16.000001	1.0021	3.4139		11.758		1.8013		7.3534		35.05420883; 35.0542205; 35.05431383; 35.05437067; 35.05434633; 35.05429267; 35.05427083; 35.05421217; 35.05409833; 35.05412567; 35.05417067; 35.05424367; 35.05425417; 35.05421667; 35.0542285; 35.05422117; 35.05417633; 35.05415667; 35.05414317; 35.05414067; 35.05413267; 35.05414017; 35.05414117; 35.05412883	-78.86809667; -78.86810317; -78.86817133; -78.86820833; -78.86819883; -78.8681485; -78.86812167; -78.8680785; -78.86799867; -78.86802217; -78.868061; -78.8680985; -78.868098; -78.868059; -78.8680755; -78.86806317; -78.86803867; -78.86803583; -78.86803867; -78.8680415; -78.86803583; -78.86803833; -78.8680365; -78.86803167
71074	2019-01-31T10:31:21.000001	1.0005	0.44188		0.27028		0.043477		0.58095		35.154997; 35.15609817; 35.15719133; 35.15828733; 35.15938067; 35.16045867; 35.16155833; 35.16287267; 35.163964; 35.16505283; 35.1661475; 35.16724283; 35.16835383; 35.16945967; 35.17057217; 35.1719325; 35.173064; 35.17419333; 35.1753075; 35.1764375; 35.1775565; 35.17867217; 35.179781	-78.72052083; -78.719372; -78.71816733; -78.716995; -78.715847; -78.71470283; -78.713566; -78.7121875; -78.711022; -78.709844; -78.70865683; -78.70748083; -78.70630983; -78.70514067; -78.703966; -78.702557; -78.70136583; -78.70016517; -78.6989555; -78.69775517; -78.6965555; -78.69536517; -78.69418883
71075	2019-01-31T10:42:08.000001	1.0007	0.37039		0.19839		0.0074484		0.18976		35.25254133; 35.25343183; 35.25435117; 35.25530117; 35.2562965; 35.25729767; 35.2584885; 35.25950967; 35.2605555; 35.26163933; 35.26270083; 35.2637735; 35.26487933; 35.26597233; 35.26706433; 35.26814933; 35.26922367; 35.27027633; 35.2713395; 35.27255783; 35.27354583; 35.2745405; 35.27551467; 35.27631517	-78.63701933; -78.63647933; -78.63595683; -78.63543267; -78.634874; -78.63431383; -78.63368983; -78.63334467; -78.63312283; -78.63292; -78.63272533; -78.63254433; -78.632351; -78.632151; -78.63195383; -78.63175117; -78.6315505; -78.63137; -78.6311685; -78.630772; -78.63036017; -78.629954; -78.62955583; -78.62918467
71076	2019-01-31T10:53:47.000001	0.9999	0.50141		0.42595		0.063083		0.59684		35.38507233; 35.385912; 35.38677917; 35.38765817; 35.38851883; 35.38936817; 35.39035833; 35.39117033; 35.39199417; 35.3928165; 35.39363417; 35.39442383; 35.3952075; 35.39592633; 35.39662967; 35.39728267; 35.39791567; 35.39864433; 35.3992105; 35.3998185; 35.4004065; 35.400987; 35.4015765; 35.40216317	-78.52598167; -78.52454267; -78.52305233; -78.52155367; -78.5200715; -78.51861133; -78.516895; -78.5154875; -78.514096; -78.5126765; -78.5113015; -78.5099435; -78.50858317; -78.507203; -78.50583617; -78.50444717; -78.5030325; -78.50129483; -78.49980883; -78.49835483; -78.49690133; -78.49546167; -78.49403017; -78.4925705
71077	2019-01-31T11:04:42.000001	1.0002	0.46147		0.29409		0.032927		0.79109		35.49091933; 35.491665; 35.49257783; 35.49334933; 35.4941195; 35.49488783; 35.49565117; 35.49642683; 35.49719067; 35.49793733; 35.49867467; 35.49940533; 35.50013983; 35.50087883; 35.50156267; 35.50220683; 35.50236733; 35.5022465; 35.50225467; 35.502611; 35.50297933; 35.50323; 35.5032195; 35.50296783	-78.34791733; -78.34636783; -78.34448883; -78.34290267; -78.34131633; -78.339739; -78.33814283; -78.33656667; -78.335006; -78.33346783; -78.33196533; -78.33047433; -78.32896183; -78.327464; -78.3260195; -78.32452933; -78.32331533; -78.3221875; -78.32109033; -78.320157; -78.3194965; -78.31899967; -78.31861883; -78.3179675
71078	2019-01-31T11:16:55.000001	1.0011	0.68171		0.81308		0.10931		1.0422		35.48351217; 35.4831685; 35.4829365; 35.48281283; 35.482797; 35.48280733; 35.48280217; 35.4827185; 35.48247683; 35.48215117; 35.48180467; 35.48145783; 35.48111017; 35.4805685; 35.47995983; 35.47918933; 35.47833333; 35.47747817; 35.4766255; 35.47577083; 35.4749075; 35.47404117; 35.47318033; 35.472338	-78.25211667; -78.25067117; -78.24917933; -78.247645; -78.24574017; -78.24413417; -78.24255283; -78.24102933; -78.23954917; -78.238099; -78.2366445; -78.23518583; -78.23373967; -78.23206817; -78.23070483; -78.22945467; -78.22830433; -78.227179; -78.2260675; -78.22494633; -78.22381417; -78.22269017; -78.22157; -78.2204625
71079	2019-01-31T11:27:43.000001	1.0005	0.4728	A1	0.49252	A1	0.14015		0.39268		35.4370805; 35.43672383; 35.43640867; 35.43613367; 35.43587967; 35.435618; 35.43529583; 35.43478633; 35.4340655; 35.43319633; 35.4323395; 35.43155467; 35.43067183; 35.43002717; 35.42945033; 35.42895733; 35.428656; 35.4285135; 35.428503; 35.42849533; 35.42848167; 35.4284625; 35.42845933; 35.42838817	-78.08008667; -78.07878033; -78.07745033; -78.07610983; -78.07473567; -78.07336783; -78.0720775; -78.0708995; -78.06982317; -78.06895667; -78.06820017; -78.06748717; -78.06665083; -78.06602167; -78.06545117; -78.06495567; -78.06463133; -78.06448867; -78.06448917; -78.064497; -78.06449433; -78.06447267; -78.0644585; -78.06439067
71080	2019-01-31T11:40:08.000001	1.0004	1.03		1.4268		0.14709		1.6877		35.3866695; 35.38654567; 35.38640683; 35.38620833; 35.385993; 35.38580367; 35.385663; 35.38562833; 35.38548383; 35.38535433; 35.38532733; 35.38532633; 35.38528533; 35.38514683; 35.38497267; 35.38474517; 35.38454983; 35.38434483; 35.38416983; 35.38397367; 35.38378683; 35.38357867; 35.38336717; 35.38317933	-77.9990655; -77.99899867; -77.99845267; -77.99772967; -77.996966; -77.99629717; -77.99607217; -77.99568317; -77.99510033; -77.9946655; -77.9946025; -77.994605; -77.9944835; -77.99401; -77.993411; -77.99261; -77.99187167; -77.99113733; -77.99053017; -77.98984917; -77.98918117; -77.98845183; -77.98772983; -77.9870765
71081	2019-01-31T11:52:12.000001	1.0015	0.7491		0.70705		0.087571		1.0654		35.389017; 35.38854417; 35.3887065; 35.38908633; 35.3895195; 35.3900185; 35.3905305; 35.39105267; 35.39165467; 35.39213867; 35.3926; 35.39308533; 35.393555; 35.39400083; 35.39439817; 35.39482067; 35.39521833; 35.39578117; 35.39638483; 35.39677783; 35.39686133; 35.39702667; 35.39723683; 35.39744817	-77.9452755; -77.94561783; -77.946438; -77.94748317; -77.94873367; -77.950084; -77.95150483; -77.95292833; -77.95457883; -77.95589; -77.95719033; -77.9585175; -77.95985217; -77.9610925; -77.96228383; -77.9634235; -77.96437933; -77.96537333; -77.96599017; -77.96631517; -77.96631283; -77.96594567; -77.965235; -77.964563
71082	2019-01-31T12:02:59.000001	0.99953	0.62294		0.52497		0.068278		0.53546		35.39743183; 35.39742733; 35.39741867; 35.397413; 35.39740883; 35.3974035; 35.39740283; 35.39739917; 35.39739517; 35.39739867; 35.3973985; 35.3973985; 35.39739267; 35.39738883; 35.397386; 35.39738667; 35.39739; 35.3973865; 35.397383; 35.39738483; 35.397388; 35.39739183; 35.39740267; 35.39740917	-77.96395917; -77.96395567; -77.96395667; -77.963956; -77.96395617; -77.96395583; -77.96395533; -77.963959; -77.96396267; -77.96396183; -77.96395933; -77.96395767; -77.96396167; -77.96396733; -77.96397033; -77.96396483; -77.9639565; -77.96395633; -77.96395467; -77.96395433; -77.963951; -77.96394583; -77.96393667; -77.9639335
71083	2019-01-31T12:24:15.000001	1	0.37109		0.26598		0.064033		0.53863		35.33656383; 35.33679017; 35.33683133; 35.33665417; 35.3363285; 35.33593683; 35.33560283; 35.33527717; 35.33495617; 35.33463383; 35.33430417; 35.33390867; 35.3335835; 35.33329283; 35.33314367; 35.33320017; 35.333428; 35.33354717; 35.33322283; 35.33260483; 35.331795; 35.33071633; 35.329763; 35.32880417	-77.9272315; -77.928415; -77.92966783; -77.93092767; -77.93217267; -77.9336815; -77.9349385; -77.93619417; -77.93740883; -77.938615; -77.939839; -77.94132233; -77.9425365; -77.94366983; -77.94473667; -77.945785; -77.94674367; -77.94721633; -77.94745783; -77.94778683; -77.948201; -77.94859167; -77.94873617; -77.94871683
71085	2019-01-31T13:00:43.000001	1.0008	1.0271		1.1723		0.17438		1.5045		35.37029633; 35.369741; 35.36921367; 35.36874067; 35.36829033; 35.367813; 35.36720567; 35.36673333; 35.3663135; 35.36594017; 35.365532; 35.36506333; 35.3645425; 35.36391083; 35.363392; 35.36287917; 35.3623655; 35.361852; 35.36136583; 35.360965; 35.36062517; 35.36025367; 35.35999183; 35.35976467	-78.05792717; -78.05887933; -78.05982183; -78.060726; -78.061567; -78.06244333; -78.0635735; -78.06459217; -78.065643; -78.06665067; -78.06767817; -78.0687135; -78.06974917; -78.07099933; -78.072005; -78.07300467; -78.07396633; -78.07492367; -78.07593933; -78.077008; -78.07811017; -78.07950533; -78.08071683; -78.08197967
71086	2019-01-31T13:22:01.000001	1.0016	0.45814		0.37121		0.10715		0.63227		35.4514585; 35.45198683; 35.45260533; 35.45338883; 35.45400433; 35.45458483; 35.45514983; 35.455726; 35.4563285; 35.45692667; 35.45750867; 35.45820817; 35.4588045; 35.45942017; 35.46003433; 35.460688; 35.461469; 35.46240667; 35.46366283; 35.46469367; 35.46571033; 35.46669667; 35.46763367; 35.46853667	-78.128295; -78.12964117; -78.13094183; -78.132389; -78.13351817; -78.13457933; -78.13561367; -78.1366785; -78.13779; -78.13889267; -78.13996933; -78.141257; -78.14235767; -78.143498; -78.14462767; -78.14569817; -78.14663183; -78.14740033; -78.14811083; -78.1486655; -78.14922017; -78.149833; -78.15055567; -78.15142283
71087	2019-01-31T13:32:50.000001	0.99989	0.45706		0.34595		0.036607		0.60728		35.4998965; 35.50105883; 35.50224817; 35.503462; 35.50468217; 35.50589967; 35.50710767; 35.50854117; 35.5096985; 35.510792; 35.51174283; 35.5124625; 35.51294183; 35.513362; 35.51369967; 35.514033; 35.51435917; 35.51476583; 35.51538167; 35.51617717; 35.51716117; 35.51818333; 35.51940567; 35.520436	-78.2795405; -78.28005033; -78.28044083; -78.28070333; -78.2809135; -78.28111033; -78.28129333; -78.281532; -78.28192933; -78.28264417; -78.28364767; -78.28492067; -78.28636733; -78.28814017; -78.28961017; -78.2910955; -78.29253283; -78.29392983; -78.29518033; -78.296267; -78.2971945; -78.2980435; -78.29904283; -78.2998975
71088	2019-01-31T13:44:31.000001	1.0004	1.3349		2.762		0.42347		2.1915		35.55358067; 35.553228; 35.55291533; 35.552594; 35.552256; 35.55189967; 35.551529; 35.55110433; 35.550758; 35.55041183; 35.55005867; 35.54982617; 35.54978117; 35.549783; 35.54978067; 35.5497815; 35.549731; 35.54952383; 35.54916633; 35.54864267; 35.54819517; 35.54778117; 35.5474285; 35.54710267	-78.30917067; -78.3085225; -78.30794983; -78.3073405; -78.30671033; -78.30605517; -78.30536767; -78.3045475; -78.30389767; -78.30324117; -78.302582; -78.3021565; -78.30207183; -78.30207017; -78.30207067; -78.30207033; -78.30204517; -78.30211467; -78.30240833; -78.3028785; -78.30339483; -78.3040565; -78.3047335; -78.30542617
71089	2019-01-31T13:55:20.000001	1.0002	0.65215		0.6395		0.088216		0.58553		35.6034505; 35.60375483; 35.60390433; 35.60395167; 35.604002; 35.60404883; 35.604071; 35.60409633; 35.604132; 35.60418783; 35.60430483; 35.60449333; 35.60476083; 35.60510317; 35.60560317; 35.60609867; 35.60667133; 35.6072905; 35.60789983; 35.60849567; 35.6091735; 35.6096845; 35.61018767; 35.610693	-78.42173267; -78.42332717; -78.424973; -78.42660283; -78.428232; -78.42989367; -78.43156833; -78.43324217; -78.43524033; -78.43689417; -78.43854933; -78.4402135; -78.441851; -78.44346633; -78.44536367; -78.4469155; -78.44843717; -78.4499335; -78.45141917; -78.45287117; -78.45463883; -78.45612267; -78.45761067; -78.45910683
71090	2019-01-31T14:06:08.000001	0.99931	0.78125		0.58369		0.071675		0.81506		35.633303; 35.6333065; 35.63330567; 35.63330233; 35.63330167; 35.63330183; 35.633303; 35.633302; 35.63329833; 35.6332975; 35.63329683; 35.6332955; 35.63329617; 35.63329733; 35.63329333; 35.6332935; 35.63329267; 35.63329433; 35.63329533; 35.63330217; 35.63330583; 35.6333105; 35.63331167; 35.63331483	-78.494949; -78.49495133; -78.4949455; -78.49494217; -78.49493867; -78.494936; -78.49494133; -78.49494283; -78.49494867; -78.49495183; -78.494954; -78.49495783; -78.4949615; -78.49496267; -78.49496383; -78.49496283; -78.49496217; -78.494963; -78.4949625; -78.49495967; -78.49495667; -78.49495467; -78.494951; -78.49494833
71091	2019-01-31T14:23:12.000001	0.99903	0.70168		0.72768		0.11558	A1	1.1412		35.63572067; 35.63674267; 35.63776033; 35.63877817; 35.63996383; 35.640704; 35.64109333; 35.64083583; 35.6400555; 35.63906467; 35.63760133; 35.63627733; 35.63490383; 35.63352617; 35.63218017; 35.63085117; 35.62928117; 35.627975; 35.626636; 35.62529183; 35.62393667; 35.62255867; 35.62120983; 35.61961067	-78.56451333; -78.56545117; -78.566247; -78.56692583; -78.56756417; -78.56756483; -78.56689833; -78.566117; -78.56591; -78.56598367; -78.56607; -78.566163; -78.56625383; -78.56635117; -78.56643383; -78.56651817; -78.56663367; -78.56672733; -78.566824; -78.56692617; -78.56702217; -78.56712817; -78.56723683; -78.567364
71096	2019-01-31T16:47:30.000001	1.0002	0.99166		1.6672		0.34876		2.9617		35.00855667; 35.0085545; 35.008552; 35.00854983; 35.00854567; 35.00854383; 35.00854283; 35.00854; 35.00854; 35.00854283; 35.00854067; 35.008538; 35.00854067; 35.00854517; 35.00855167; 35.008553; 35.00855633; 35.008554; 35.00855333; 35.00855383; 35.00855433; 35.008555; 35.008557; 35.008555	-78.82258917; -78.82258717; -78.8225835; -78.822582; -78.82257967; -78.822578; -78.82257517; -78.82257267; -78.82257217; -78.82257283; -78.82257283; -78.82257433; -78.82257767; -78.822581; -78.82258233; -78.8225815; -78.82258017; -78.82257817; -78.82257833; -78.82257967; -78.8225805; -78.822582; -78.82258467; -78.82258717
71097	2019-01-31T16:59:11.000001	1.0006	1.1101		1.6497		0.25339		1.8962		35.008557; 35.00856083; 35.0085655; 35.0085675; 35.00857217; 35.00857233; 35.00857283; 35.00857083; 35.00856933; 35.00856983; 35.00856667; 35.00856833; 35.00856933; 35.00856917; 35.00856933; 35.00857233; 35.00857583; 35.00857933; 35.00858283; 35.00858217; 35.008576; 35.00857017; 35.00856417; 35.0085575	-78.82257567; -78.82258083; -78.82258267; -78.822584; -78.82258767; -78.82258417; -78.82258417; -78.82258067; -78.822579; -78.82257983; -78.82257517; -78.82258033; -78.82258117; -78.82258367; -78.82258383; -78.82258733; -78.8225925; -78.82259817; -78.82260667; -78.82260967; -78.82260633; -78.8225985; -78.82259233; -78.8225885
71112	2019-02-01T08:20:00.000003	1.0001	0.52158		0.53178		0.05139		1.1139		34.2182815; 34.218281; 34.21828; 34.2182815; 34.218281; 34.21827983; 34.21827883; 34.2182795; 34.2182795; 34.2182815; 34.218282; 34.21828167; 34.21828033; 34.21827883; 34.21828; 34.21827983; 34.2182795; 34.21827867; 34.21828017; 34.21828417; 34.21828883; 34.21829067; 34.21828967	-78.01916367; -78.01916283; -78.019162; -78.01916283; -78.019162; -78.019159; -78.01915817; -78.01915883; -78.019161; -78.01916217; -78.01916083; -78.01916133; -78.01916167; -78.01916267; -78.019163; -78.01916333; -78.01916267; -78.01916367; -78.01916383; -78.01916233; -78.019164; -78.019161; -78.01915883
71113	2019-02-01T08:31:23.000002	1.0011	0.58473		0.75753		0.072769		0.90013		34.21826517; 34.21826767; 34.21827083; 34.21826983; 34.21826617; 34.21826083; 34.218258; 34.2182555; 34.2182535; 34.218252; 34.21825633; 34.21826083; 34.21826; 34.218259; 34.218257; 34.2182525; 34.21825317; 34.2182535; 34.21824983; 34.2182495; 34.21824667; 34.21824517; 34.21824683; 34.21824833	-78.01916467; -78.019164; -78.019164; -78.01916417; -78.01916483; -78.01916733; -78.019169; -78.0191735; -78.01917367; -78.019174; -78.01917683; -78.01918017; -78.019186; -78.01919767; -78.01920633; -78.0192085; -78.01920767; -78.0192055; -78.01920167; -78.01920233; -78.019201; -78.01920117; -78.01920333; -78.01920117
71114	2019-02-01T08:42:54.000002	1.0011	1.0019		1.3628		0.17485		1.1956		34.21826633; 34.21826867; 34.2182705; 34.218268; 34.2182665; 34.21826533; 34.21826633; 34.21826633; 34.21826617; 34.21826433; 34.21826167; 34.21826083; 34.218262; 34.21826417; 34.21826567; 34.2182645; 34.21826183; 34.21826167; 34.21826483; 34.21826567; 34.21826683; 34.21826667; 34.21826517; 34.21826367	-78.01924183; -78.01924533; -78.01924767; -78.01924583; -78.019247; -78.01924317; -78.0192425; -78.01924183; -78.01923883; -78.01923217; -78.01922217; -78.01921767; -78.01921583; -78.01921417; -78.01921333; -78.01921067; -78.01920983; -78.019206; -78.01919933; -78.01918983; -78.01918433; -78.01918167; -78.019182; -78.01918417
71115	2019-02-01T08:59:09.000002	0.99928	0.71755		0.87385		0.077773		0.99697		34.21815017; 34.21808; 34.21802983; 34.2180205; 34.218005; 34.21799933; 34.21797783; 34.21781733; 34.2174675; 34.21705183; 34.216705; 34.21652883; 34.21648833; 34.216314; 34.21598833; 34.21565067; 34.215436; 34.2153575; 34.215337; 34.21533067; 34.2153265; 34.2153065; 34.21529733; 34.21521433	-78.01942667; -78.01948733; -78.0197505; -78.02003717; -78.0200825; -78.020106; -78.02023867; -78.020399; -78.02018367; -78.01993617; -78.01968; -78.0195525; -78.01951533; -78.01931317; -78.019269; -78.01973083; -78.02009683; -78.02024083; -78.02029133; -78.0202995; -78.02029733; -78.02032133; -78.02034617; -78.02049167
71116	2019-02-01T09:23:06.000002	1.0011	0.3413		0.22631	A1	0.021558		0	A1	34.25918067; 34.2591865; 34.25919367; 34.25919467; 34.259192; 34.25919133; 34.259185; 34.25918467; 34.25918367; 34.259182; 34.2591725; 34.25917133; 34.25916917; 34.25917417; 34.25917367; 34.259179; 34.25917833; 34.25917683; 34.25917033; 34.25917183; 34.25917533; 34.25918167; 34.25918717; 34.25918983	-77.98855733; -77.98856433; -77.988569; -77.98857383; -77.98857617; -77.9885785; -77.9885765; -77.9885755; -77.98857283; -77.98856783; -77.98855083; -77.98854967; -77.98854783; -77.98855883; -77.98855517; -77.98856183; -77.98855483; -77.98855033; -77.988533; -77.98853483; -77.98853883; -77.98854683; -77.98855333; -77.98855617
71117	2019-02-01T09:41:17.000002	0.9993	0.60785		0.94793		0.16583		0.98914		34.29407917; 34.29482117; 34.295356; 34.29543867; 34.29518383; 34.2948305; 34.29447967; 34.29423767; 34.29404367; 34.29386733; 34.29362217; 34.2933035; 34.29299783; 34.29261183; 34.29227783; 34.29196117; 34.29175683; 34.29176283; 34.29205117; 34.2925115; 34.29291483; 34.29335233; 34.293805; 34.29423617	-77.9719845; -77.97258117; -77.9730395; -77.97345567; -77.973968; -77.97462633; -77.975306; -77.97580733; -77.97618483; -77.97655683; -77.977023; -77.97757283; -77.97813967; -77.97887333; -77.97951733; -77.98011717; -77.98056883; -77.98074067; -77.98088833; -77.98110433; -77.98129683; -77.98150567; -77.98172717; -77.98193333
71118	2019-02-01T10:10:04.000004	0.2945	0.58056		3.7516		0.80954		5.8022		34.29368983; 34.29376467; 34.29377033; 34.29379133; 34.2937945	-77.97676933; -77.97658533; -77.976567; -77.9765675; -77.97656667
71119	2019-02-01T10:21:24.000012	1.0004	0.38196		0.38579		0.087664		0.41453		34.21641533; 34.21641983; 34.21642433; 34.216426; 34.21642683; 34.21642983; 34.21643017; 34.21642867; 34.21642383; 34.21642033; 34.21641533; 34.21641033; 34.21640583; 34.21640583; 34.21640267; 34.21641217; 34.21641567; 34.21641083; 34.21640633; 34.21638083; 34.21637133; 34.21636967; 34.21636283; 34.21635767	-77.94654533; -77.9465425; -77.9465435; -77.94654133; -77.9465335; -77.9465315; -77.94653083; -77.94652617; -77.94653; -77.946531; -77.94652817; -77.9465235; -77.94652267; -77.94652033; -77.94652633; -77.9465195; -77.94652017; -77.94652767; -77.94653333; -77.946546; -77.94655383; -77.946555; -77.94655567; -77.9465555
71120	2019-02-01T10:34:48.000016	0.99907	0.3302		0.3772		0.049562		0.63812		34.204263; 34.20334833; 34.2028995; 34.20270533; 34.20230683; 34.20177967; 34.201244; 34.20069767; 34.2001425; 34.19955833; 34.199428; 34.19912683; 34.19868517; 34.19815933; 34.19759933; 34.1969735; 34.1964755; 34.19591483; 34.19525733; 34.194565; 34.19387967; 34.19320267; 34.192464; 34.191926	-77.9517695; -77.95169167; -77.95151967; -77.95138867; -77.95114583; -77.95082683; -77.950531; -77.95023183; -77.94993383; -77.9496295; -77.94955533; -77.94937367; -77.9491035; -77.94878383; -77.948468; -77.94811467; -77.94788617; -77.947795; -77.9477675; -77.9477405; -77.94771833; -77.94768; -77.94734583; -77.94708533
71121	2019-02-01T10:47:49.000005	1.0003	0.40464		0.6426		0.058594		1.2717		34.18804683; 34.1875175; 34.18695117; 34.18632633; 34.185827; 34.18520317; 34.18455583; 34.1838915; 34.1832855; 34.18271967; 34.18209383; 34.181298; 34.1805215; 34.17970317; 34.17890767; 34.17813617; 34.1773415; 34.17654367; 34.1757095; 34.17485133; 34.173788; 34.17289633; 34.172033; 34.17119817	-77.950409; -77.9506435; -77.95094683; -77.95130083; -77.95156183; -77.95175867; -77.95179733; -77.95168417; -77.95140817; -77.95107683; -77.95084333; -77.950661; -77.95048483; -77.95030317; -77.95015333; -77.94998733; -77.94984283; -77.94969883; -77.94951433; -77.94932783; -77.94912167; -77.94894217; -77.94875117; -77.94859083
71124	2019-02-01T11:28:04.000003	1.0012	0.29651		0.31509	A1	0	A1	0.62966		34.170746; 34.17089717; 34.17100833; 34.17105683; 34.1710155; 34.170969; 34.17093583; 34.17090167; 34.1708595; 34.1708045; 34.17098133; 34.1714125; 34.171979; 34.172472; 34.1729645; 34.17343717; 34.1738875; 34.17434583; 34.17489717; 34.17532633; 34.1757225; 34.17593767; 34.17585283; 34.17589617	-77.94744817; -77.9467695; -77.94612933; -77.94551217; -77.9449595; -77.94424333; -77.94362433; -77.94304683; -77.94245417; -77.94183867; -77.94117683; -77.94061217; -77.93999267; -77.93947083; -77.938941; -77.938407; -77.9379175; -77.93745967; -77.9369745; -77.93656517; -77.93607417; -77.9354425; -77.934712; -77.933965
71125	2019-02-01T11:49:36.000007	1.001	0.69934		1.0865		0.18433		1.0235		34.23843833; 34.2384295; 34.23843517; 34.2384425; 34.23845683; 34.23844267; 34.23841967; 34.23841217; 34.23842217; 34.238431; 34.23844717; 34.23845983; 34.23846217; 34.23846933; 34.23847833; 34.23847267; 34.2384705; 34.23846583; 34.23845767; 34.23844183; 34.238437; 34.23844217; 34.23844267	-77.9493475; -77.949328; -77.94929417; -77.9492355; -77.94921933; -77.949225; -77.9492945; -77.94931383; -77.9492935; -77.94927833; -77.94923567; -77.94918183; -77.9491695; -77.94912467; -77.9490955; -77.94910083; -77.94909417; -77.94911317; -77.94914183; -77.94917567; -77.94917417; -77.94915417; -77.94911817
71126	2019-02-01T12:03:31.000004	1.0017	0.61251		0.51103		0.044363		0.88123		34.25823633; 34.25833033; 34.25841983; 34.25850833; 34.25858483; 34.25866133; 34.2587385; 34.25883883; 34.25901267; 34.25931883; 34.259804; 34.26022883; 34.26073183; 34.26121583; 34.26169733; 34.26224283; 34.262935; 34.26358033; 34.264205; 34.26482083; 34.26544817; 34.26605133; 34.266684; 34.267419	-78.0727865; -78.07417583; -78.0754945; -78.0769115; -78.0780045; -78.07902833; -78.080059; -78.0809895; -78.08187933; -78.082831; -78.08405017; -78.085137; -78.08629733; -78.08741983; -78.088576; -78.0898575; -78.09152483; -78.09298533; -78.094477; -78.09595883; -78.09740967; -78.098869; -78.10032833; -78.10207683
71127	2019-02-01T12:14:19.000003	1.0007	0.31424	A1	0.1357		0.0479		0.45776		34.31651583; 34.31650233; 34.3164625; 34.31644883; 34.31643267; 34.31640033; 34.31638233; 34.316355; 34.31638333; 34.31644533; 34.3164925; 34.316548; 34.31660183; 34.316654; 34.316713; 34.31677083; 34.31684083; 34.31689983; 34.31695267; 34.31700867; 34.31706583; 34.31711833; 34.317143; 34.31713717	-78.24064233; -78.24233333; -78.24435133; -78.24601167; -78.247679; -78.24926233; -78.250847; -78.2524355; -78.25405067; -78.255651; -78.2572485; -78.259153; -78.26073867; -78.26232683; -78.26389783; -78.26549683; -78.26742883; -78.269032; -78.27065217; -78.27230033; -78.2739475; -78.275576; -78.27723067; -78.27919183
71128	2019-02-01T12:25:06.000002	1.0005	0.44559		0.20373	A1	0.023442		0.56079		34.32262133; 34.32265283; 34.322619; 34.32260017; 34.32259517; 34.32258167; 34.32259467; 34.32258533; 34.32257483; 34.322611; 34.322933; 34.32340333; 34.324084; 34.324767; 34.32545733; 34.326148; 34.326829; 34.32751167; 34.32832683; 34.32899783; 34.3295465; 34.32995017; 34.330241	-78.458201; -78.45974567; -78.4613135; -78.462918; -78.46451; -78.466107; -78.467732; -78.46939083; -78.47105517; -78.47272317; -78.474716; -78.476351; -78.4779195; -78.479519; -78.48113533; -78.482761; -78.48438583; -78.4860005; -78.4879395; -78.48955817; -78.49123383; -78.49296267; -78.49473833
71129	2019-02-01T12:36:14.000002	0.99944	0.41048		0.33329		0.054357		0.40875		34.3497865; 34.34992267; 34.35000333; 34.35006667; 34.350079; 34.3501475; 34.35025617; 34.35036867; 34.35046733; 34.35058433; 34.35070433; 34.35080817; 34.35091517; 34.35102183; 34.351086; 34.3510475; 34.35096917; 34.35077733; 34.35054517; 34.35024267; 34.349876; 34.349459; 34.3488535; 34.34835633	-78.67573767; -78.677133; -78.67883833; -78.68032833; -78.68191383; -78.68355883; -78.68525233; -78.68689583; -78.68852867; -78.69020033; -78.69228167; -78.694053; -78.69582483; -78.69755533; -78.69931067; -78.7010975; -78.7028745; -78.70499583; -78.7067475; -78.70846; -78.71016367; -78.711861; -78.71392417; -78.71560967
71130	2019-02-01T12:47:01.000009	1.0004	0.73615		0.52602		0.051727		0.70258		34.38927167; 34.389843; 34.39055817; 34.39112833; 34.3916935; 34.39225933; 34.392814; 34.393372; 34.39394433; 34.394632; 34.39521217; 34.39579333; 34.396365; 34.396936; 34.39750033; 34.39805633; 34.39870533; 34.39924583; 34.39980067; 34.40035883; 34.40091933; 34.40152683; 34.40217233; 34.40299733	-78.87866717; -78.88031333; -78.8822695; -78.88391417; -78.88553167; -78.88714917; -78.88875917; -78.89036233; -78.89199733; -78.8939935; -78.89566867; -78.897344; -78.89900983; -78.900661; -78.90229533; -78.903915; -78.90578117; -78.90735233; -78.90895283; -78.91056467; -78.91215933; -78.91374117; -78.91532533; -78.91721583
71131	2019-02-01T12:57:49.000001	0.99991	0.42259		0.26761		0.094234		0.29895		34.52217167; 34.52341783; 34.52469617; 34.52629583; 34.5276645; 34.529013; 34.53036117; 34.53171583; 34.53306933; 34.53443417; 34.53579183; 34.53715017; 34.538783; 34.54015867; 34.54154283; 34.54291567; 34.544296; 34.5456735; 34.54730833; 34.548654; 34.550015; 34.55139217; 34.5527835; 34.554465	-79.0133215; -79.01400433; -79.014654; -79.015351; -79.01587167; -79.01630633; -79.01673867; -79.01715867; -79.01758583; -79.01801383; -79.018457; -79.0188915; -79.01941467; -79.01985233; -79.02028767; -79.020739; -79.02118283; -79.0216245; -79.02218017; -79.02261617; -79.02307117; -79.02353067; -79.0239705; -79.02452583
71132	2019-02-01T13:17:25.000002	1.0013	1.1045		2.4369		0.30362		1.2358		34.62311817; 34.62311767; 34.6231075; 34.6230955; 34.62308133; 34.62306767; 34.623042; 34.6229155; 34.62276017; 34.6225665; 34.622345; 34.62221917; 34.62220433; 34.62219817; 34.6222095; 34.62218533; 34.62215017; 34.62201167; 34.62184683; 34.62168317; 34.621516; 34.6213585; 34.62122617; 34.62099167	-79.0476005; -79.04759833; -79.04757733; -79.04758067; -79.04758917; -79.04758583; -79.04756133; -79.0477175; -79.04805833; -79.048437; -79.04893117; -79.04925417; -79.04927383; -79.04926983; -79.04926817; -79.04937733; -79.0497495; -79.05002283; -79.05019167; -79.0506755; -79.05128467; -79.0520195; -79.0526115; -79.052827
71133	2019-02-01T13:28:14.000002	0.99896	1.1489		1.8427		0.28156		1.6705		34.6219545; 34.62195183; 34.621953; 34.621955; 34.62195533; 34.62195433; 34.62195417; 34.62195583; 34.62195683; 34.62195617; 34.62195667; 34.62195917; 34.62212467; 34.62229017; 34.62237667; 34.62238683; 34.62238867; 34.62244917; 34.622719; 34.62307567; 34.62353233; 34.624061; 34.62464133; 34.625223	-79.04997417; -79.04998; -79.0499825; -79.0499885; -79.04998783; -79.04998917; -79.049986; -79.049979; -79.0499755; -79.04997467; -79.04997233; -79.049971; -79.05002533; -79.05061783; -79.0508985; -79.05090733; -79.05090317; -79.05106083; -79.05160183; -79.05218433; -79.0529195; -79.05377583; -79.05472067; -79.05561317
71134	2019-02-01T13:39:44.000001	1.0006	3.0036		7.1425		1.2237		5.4763		34.7014975; 34.70235667; 34.7032225; 34.70407317; 34.70504733; 34.70567067; 34.70586367; 34.70603833; 34.70600067; 34.70598433; 34.70597317; 34.70594833; 34.70592083; 34.70589183; 34.70582133; 34.70565617; 34.7052795; 34.70492783; 34.70455817; 34.70422017; 34.7040925; 34.70411883; 34.7039255; 34.7035525	-79.15043283; -79.15089283; -79.15134217; -79.1517975; -79.15233317; -79.15266283; -79.152796; -79.15302167; -79.153607; -79.154658; -79.15572683; -79.1568435; -79.1579185; -79.15875283; -79.15937467; -79.16020767; -79.16138417; -79.16244633; -79.16358283; -79.16473083; -79.16596483; -79.16748433; -79.16864017; -79.169506
71135	2019-02-01T13:50:32.000002	1.0014	1.8058		2.6682		0.54543		3.1013		34.72185567; 34.72149233; 34.72117633; 34.721137; 34.72150483; 34.72200183; 34.7225665; 34.72322467; 34.72397017; 34.72478517; 34.72587833; 34.72682983; 34.72776083; 34.72872517; 34.72969283; 34.73062733; 34.7315405; 34.73266583; 34.73363733; 34.734628; 34.73563433; 34.7366415; 34.737665; 34.73895633	-79.21416733; -79.21362583; -79.21320283; -79.21295083; -79.21278833; -79.212616; -79.21243; -79.2122165; -79.21197117; -79.21169717; -79.21139517; -79.21121967; -79.21112433; -79.211131; -79.21122783; -79.21132383; -79.21142583; -79.2115505; -79.21166133; -79.21177567; -79.21188533; -79.21199783; -79.21211233; -79.21225783
71136	2019-02-01T14:01:21.000001	0.99884	0.97608		1.4829		0.18228		1.8163		34.8218385; 34.8224395; 34.82310317; 34.82376333; 34.8243775; 34.8249915; 34.825528; 34.82584033; 34.82620833; 34.826518; 34.82683767; 34.8271605; 34.82749783; 34.82783233; 34.8282295; 34.82871533; 34.82911383; 34.8297005; 34.83041383; 34.83122567; 34.83206633; 34.83295133; 34.83406433; 34.834998	-79.180979; -79.18091833; -79.18084633; -79.18078817; -79.1807205; -79.18063; -79.18040467; -79.17975433; -79.17880267; -79.1779405; -79.17704467; -79.17614317; -79.17517583; -79.17419933; -79.173243; -79.172248; -79.1720625; -79.1722115; -79.1723675; -79.17253933; -79.17273333; -79.17293133; -79.17317183; -79.17337867
71137	2019-02-01T14:12:27.000001	0.99974	1.2325		1.9111		0.26164		2.4745		34.86408617; 34.8652725; 34.8662135; 34.86718383; 34.86814317; 34.86909033; 34.87001367; 34.87090983; 34.871761; 34.8727895; 34.87368767; 34.874588; 34.87547517; 34.8763405; 34.87720017; 34.87825267; 34.8791255; 34.87999083; 34.88083283; 34.881682; 34.88254167; 34.88353417; 34.88435333; 34.88514667	-79.20034767; -79.20073567; -79.201049; -79.20134267; -79.20164583; -79.20191633; -79.20222417; -79.202503; -79.20276383; -79.2031115; -79.20339417; -79.20368733; -79.20395917; -79.20424533; -79.20456533; -79.20502183; -79.20541567; -79.2057925; -79.2061705; -79.20654583; -79.20690617; -79.2073445; -79.20768867; -79.20795083
71138	2019-02-01T14:23:47.000001	0.9998	0	A1	0	A1	0	A1	0	A1	34.86353017; 34.864152; 34.8646675; 34.86514983; 34.86564467; 34.86613483; 34.86661517; 34.8672205; 34.86773217; 34.86824117; 34.86877867; 34.8693155; 34.8698955; 34.87064167; 34.8715105; 34.87263117; 34.8735535; 34.87444717; 34.875331; 34.87618417; 34.87690967; 34.87732517; 34.8774205; 34.87736483	-79.32380033; -79.32499583; -79.32598; -79.32696417; -79.32792767; -79.32885383; -79.329777; -79.33093317; -79.331928; -79.33294533; -79.33397167; -79.335004; -79.33597167; -79.33677483; -79.33735933; -79.337923; -79.3383565; -79.33880533; -79.33923533; -79.33967017; -79.340272; -79.34116667; -79.34214167; -79.34328567
71139	2019-02-01T14:40:31.000001	1.0003	0.41071		0.46995		0.14051		0.71055		34.869032; 34.86872733; 34.86846067; 34.86810333; 34.86749617; 34.86674967; 34.86599067; 34.86508167; 34.864349; 34.86370917; 34.86320983; 34.86271183; 34.86222; 34.86161017; 34.861094; 34.8605665; 34.86014217; 34.8599755; 34.85982667; 34.859544; 34.85923117; 34.85889383; 34.85847667; 34.8578725	-79.19332783; -79.19195933; -79.19081917; -79.18973217; -79.18880083; -79.18793817; -79.18704067; -79.18597883; -79.18507667; -79.18413833; -79.18307533; -79.18204383; -79.1810315; -79.179767; -79.1787015; -79.17763633; -79.1767745; -79.17644883; -79.176121; -79.17538467; -79.17455567; -79.17364783; -79.17269133; -79.1718345
71140	2019-02-01T14:51:21.000002	1.0004	2.3139		7.893		1.9281		7.1721		34.8810015; 34.88123433; 34.88153533; 34.88192883; 34.88238317; 34.88286067; 34.8834235; 34.883763; 34.88403333; 34.88419317; 34.884251; 34.88426033; 34.884272; 34.884283; 34.88428617; 34.88428567; 34.88429483; 34.88429367; 34.88430017; 34.88430233; 34.88430083; 34.88429767; 34.88430333; 34.88430767	-79.08481267; -79.084465; -79.084007; -79.08343583; -79.08277533; -79.082047; -79.08114483; -79.08048767; -79.07994367; -79.07959767; -79.07946417; -79.07942767; -79.0794065; -79.07936133; -79.0793395; -79.07933817; -79.07934; -79.07934317; -79.07934667; -79.0793635; -79.07936517; -79.079368; -79.07935867; -79.07935817
71141	2019-02-01T15:02:10.000001	1.0015	1.4247		1.5473		0.38577		1.8499		34.95448883; 34.954789; 34.9552715; 34.95591217; 34.95670217; 34.95771133; 34.95859133; 34.95950183; 34.960432; 34.961377; 34.962335; 34.96331933; 34.96447967; 34.9654515; 34.96643133; 34.9674145; 34.9683485; 34.96924683; 34.97015233; 34.9712065; 34.97209667; 34.97304633; 34.97401033; 34.97495717	-79.05348483; -79.05345683; -79.0534275; -79.05338933; -79.0533485; -79.05327783; -79.053218; -79.05315767; -79.05309117; -79.053038; -79.05298667; -79.0529325; -79.0528645; -79.05282567; -79.052746; -79.05272017; -79.05300833; -79.05350583; -79.05402017; -79.05460467; -79.05509667; -79.05561283; -79.0561515; -79.056663
71142	2019-02-01T15:12:59.000001	1.0009	0.84256		1.1403		0.1873		1.1485		35.00477317; 35.00526317; 35.00584067; 35.006516; 35.0072075; 35.0076735; 35.0078335; 35.00807533; 35.00876517; 35.0093215; 35.0096235; 35.00973833; 35.00981683; 35.01003417; 35.01034967; 35.0107005; 35.01122217; 35.01182033; 35.012443; 35.01314383; 35.01382167; 35.0144455; 35.01506183; 35.015741	-79.0251755; -79.02486783; -79.02453633; -79.0241465; -79.0236915; -79.0229505; -79.0219815; -79.0211085; -79.0202925; -79.01977083; -79.0195145; -79.01938767; -79.01886283; -79.017978; -79.01691267; -79.01573667; -79.01435267; -79.01327967; -79.01226167; -79.01135083; -79.01045033; -79.00958333; -79.00877433; -79.007896
71143	2019-02-01T15:27:30.000001	0.99925	0	A1	0	A1	0	A1	2.0545		35.0513305; 35.05153017; 35.0516925; 35.05180667; 35.05193617; 35.052181; 35.05263; 35.05322733; 35.05393517; 35.05469983; 35.05563567; 35.05641233; 35.05713317; 35.05780617; 35.05835217; 35.05862867; 35.0587205; 35.0587465; 35.05875533; 35.05874533; 35.05875617; 35.0587665; 35.05877917; 35.05878433	-78.974139; -78.9740735; -78.97401083; -78.97396783; -78.97390667; -78.9737975; -78.97358917; -78.973311; -78.97300883; -78.972676; -78.97225517; -78.97198033; -78.97164967; -78.97126883; -78.9708725; -78.97064367; -78.970556; -78.9705215; -78.97050133; -78.9704835; -78.97048117; -78.97047617; -78.97046717; -78.97046367
71144	2019-02-01T15:43:57.000001	1.0006	3.5131		8.6415		2.1255		9.7071		35.11210433; 35.11215867; 35.11228617; 35.11247567; 35.11263817; 35.112858; 35.11304617; 35.1132355; 35.11343217; 35.11367167; 35.11390233; 35.1142025; 35.11444733; 35.11472117; 35.114963; 35.115177; 35.1154005; 35.11574767; 35.11604583; 35.11632417; 35.11661833; 35.116728; 35.11660017; 35.11630967	-78.926737; -78.92667083; -78.92636617; -78.9259035; -78.92553683; -78.92556517; -78.925702; -78.92587033; -78.92606517; -78.92627067; -78.92649333; -78.92676267; -78.92698683; -78.92715533; -78.92700267; -78.92667267; -78.926307; -78.92581067; -78.925383; -78.92492733; -78.92446867; -78.92423583; -78.92400833; -78.92371883
71145	2019-02-01T15:54:45.000001	0.99927	2.7		5.6682		1.2915		5.4219		35.11326467; 35.11300133; 35.1127455; 35.1126965; 35.11284583; 35.113059; 35.113307; 35.11364017; 35.11390967; 35.11411683; 35.11427783; 35.1144505; 35.11464783; 35.11488067; 35.11511217; 35.115372; 35.11565967; 35.1159035; 35.11609817; 35.11614883; 35.1159815; 35.11562733; 35.11519483; 35.11475033	-78.92385783; -78.92451917; -78.92517683; -78.925426; -78.92555867; -78.92572717; -78.92595967; -78.92627833; -78.9265355; -78.92660567; -78.92639533; -78.92608617; -78.92575883; -78.9253885; -78.92512883; -78.924848; -78.9245395; -78.9241545; -78.92381633; -78.92366317; -78.92342633; -78.92306717; -78.922619; -78.92216167
71146	2019-02-01T16:09:50.000001	1.0014	3.1743		7.8822		0	A1	0	A1	35.05925467; 35.05926233; 35.059263; 35.05926333; 35.059265; 35.05926867; 35.05926667; 35.05926467; 35.05926517; 35.05926083; 35.059256; 35.0592545; 35.05925483; 35.059254; 35.0592525; 35.05925767; 35.0592615; 35.05898817; 35.0584305; 35.05766217; 35.05697967; 35.05639183; 35.05600367	-78.96955983; -78.969637; -78.9696395; -78.969643; -78.96965433; -78.9696975; -78.9697005; -78.96970183; -78.96970833; -78.96970883; -78.96969983; -78.969697; -78.9696935; -78.96969067; -78.96968633; -78.96972533; -78.97013433; -78.97058583; -78.97101783; -78.9715275; -78.97182833; -78.97204667; -78.9722115
71147	2019-02-01T16:27:46.000001	1.0008	0	A1	0	A1	0.63234		8.4404		35.06081283; 35.0608005; 35.06086967; 35.06100917; 35.06094183; 35.060928; 35.06092617; 35.06092333; 35.06089033; 35.060971; 35.0614525; 35.06203917; 35.0626155; 35.06331333; 35.06391117; 35.06437283; 35.06440483; 35.064274; 35.06421133; 35.0637875; 35.0632315; 35.0626515; 35.062091; 35.06152167	-78.88875367; -78.88866333; -78.88831367; -78.88780533; -78.88735733; -78.887304; -78.88730617; -78.88729783; -78.88719083; -78.8868685; -78.88689733; -78.887217; -78.88773167; -78.88834533; -78.88888333; -78.88928917; -78.88942867; -78.8893675; -78.8892565; -78.88894083; -78.88842833; -78.8878815; -78.88738017; -78.88705017
71148	2019-02-01T16:42:04.000001	1.0007	0	A1	0	A1	0	A1	0	A1	35.05840067; 35.058633; 35.05894317; 35.05928117; 35.05959083; 35.05986983; 35.06012433; 35.06034317; 35.06063367; 35.06082117; 35.06112767; 35.061652; 35.06230933; 35.0628525; 35.06328217; 35.06332233; 35.06318317; 35.0628925; 35.06244583; 35.06203933; 35.06160033; 35.061295; 35.06107417; 35.06076533	-78.8800815; -78.88066333; -78.8813785; -78.8821595; -78.88285983; -78.883544; -78.88439967; -78.88515467; -78.88601483; -78.8866755; -78.88683117; -78.886948; -78.8874405; -78.887926; -78.88829117; -78.88842483; -78.8883445; -78.8880825; -78.88767367; -78.88731467; -78.887051; -78.88693433; -78.88689183; -78.886786
71149	2019-02-01T16:54:11.000001	1.0012	3.3247		8.2394		2.4189		10.15		35.0581165; 35.0581115; 35.0580925; 35.05809283; 35.058104; 35.05811333; 35.0581085; 35.05809383; 35.05808467; 35.05809717; 35.05810533; 35.0581085; 35.0581035; 35.05810183; 35.05811367; 35.05812417; 35.0581235; 35.05812333; 35.05812367; 35.05813367; 35.058137; 35.0581425; 35.05814033; 35.05814517	-78.880006; -78.88000133; -78.87999433; -78.87999083; -78.8799935; -78.879988; -78.8799965; -78.87999433; -78.8799885; -78.87998917; -78.87999383; -78.87999767; -78.87999917; -78.88000033; -78.88000417; -78.88000367; -78.88000883; -78.88000717; -78.8800045; -78.88000717; -78.88001083; -78.88001533; -78.88001867; -78.88001683
Qualifiers
A1	Data acquisition did not meet the data completeness criterion for this analyte.
A2	Data analysis did not meet the fit quality criterion for this analyte
A3	Data analysis did not meet the timing window criterion for this analyte
D1	Pressure Anomaly
C1	The reported concentration for this analyte is below the quantitation limit.
C3	The initial calibration for this analyte did not meet calibration criteria.
C4	The calibration verification check did not meet % difference criteria for this analyte.
C5	The reported concentration for this analyte is above the quantitative limit
J	The reported result for this analyte should be considered an estimated value.
Q2	The laboratory control standard associated with this sample did not meet recovery criteria for this analyte (see LCS results for this batch in QC summary).
Q3	The quantitation limit standard did not meet recovery criteria for this analyte.
U	This analyte was not detected.

## Sheet: May 2019
Cycle ID	Date [UTC]	Sample Volume	Benzene concentration	units	fit flags	RL	Ethyl_benzene concentration	units	fit flags	RL	Isoprene concentration	units	fit flags	RL	Toluene concentration	units	fit flags	RL	Trichloroethylene concentration	units	fit flags	RL	Xylenes concentration	units	fit flags	RL	Latitudes	Longitudes
74837	2019-05-16 17:42:27	1.0002	0.677288	ug/m3		0.03	0	ug/m3	A2, U	0.1	0.379204	ug/m3		0.05	0.970456	ug/m3		0.1	0.0592121	ug/m3	U	0.1	0	ug/m3	A2, A1	0.25	34.72065517; 34.7206525; 34.72065267; 34.72065017; 34.72064767; 34.72064633; 34.72064383; 34.720641; 34.7206355; 34.72062967; 34.720628; 34.7206235; 34.72062017; 34.72061667; 34.720614; 34.72061067; 34.72060883; 34.7206065; 34.72061017; 34.7206065; 34.720595; 34.72058717; 34.720587; 34.7205875	-79.21271417; -79.21271817; -79.21272133; -79.21272567; -79.21273; -79.21273033; -79.212732; -79.21273083; -79.212734; -79.21273833; -79.21274483; -79.21275; -79.212754; -79.21276133; -79.21277083; -79.21277467; -79.212777; -79.21277817; -79.212775; -79.2
74793	2019-05-15 20:25:53	1.0011	0.331397	ug/m3		0.03	1.69219e-12	ug/m3	A2, U	0.1	0.295213	ug/m3		0.05	0.156078	ug/m3		0.1	0.126041	ug/m3		0.1	0.622517	ug/m3		0.25	34.44404933; 34.4446285; 34.44522767; 34.446068; 34.44684617; 34.447668; 34.44846667; 34.44925767; 34.45004317; 34.4508255; 34.4516385; 34.45217867; 34.452712; 34.453233; 34.45373317; 34.45424483; 34.45480983; 34.45563233; 34.45659417; 34.45773683; 34.45869083; 34.459649; 34.460657; 34.46173533	-78.5253705; -78.52559167; -78.52603133; -78.52666383; -78.52722667; -78.52781383; -78.52848433; -78.52928817; -78.53010933; -78.53088733; -78.53183917; -78.53281467; -78.53383517; -78.534825; -78.53580383; -78.53676783; -78.5376585; -78.53823017; -78.538
74854	2019-05-16 22:12:27	1	0.280743	ug/m3		0.03	0.124733	ug/m3		0.1	0.457472	ug/m3		0.05	0.374842	ug/m3		0.1	0.0451458	ug/m3	U	0.1	0.694145	ug/m3		0.25	34.21756567; 34.2175665; 34.2175675; 34.217566; 34.2175675; 34.2175715; 34.21757317; 34.217575; 34.217578; 34.21758117; 34.217585; 34.21758683; 34.21758783; 34.21758967; 34.21758883; 34.2175905; 34.21758717; 34.21759067; 34.21758933; 34.2175845; 34.21758283; 34.21758017; 34.2175785; 34.2175745	-78.02135833; -78.021354; -78.02135117; -78.02135183; -78.02135417; -78.02135667; -78.0213575; -78.02135633; -78.02135567; -78.02135633; -78.021355; -78.02135517; -78.02135683; -78.02135817; -78.0213615; -78.021363; -78.02136717; -78.021371; -78.02137183;
74795	2019-05-15 20:47:26	1.0007	0.269252	ug/m3		0.03	0.177458	ug/m3		0.1	0.16106	ug/m3		0.05	0.627019	ug/m3		0.1	0.0257275	ug/m3	U	0.1	0.982398	ug/m3		0.25	34.59946417; 34.6003585; 34.60128283; 34.60218983; 34.6031495; 34.60377833; 34.60430333; 34.6046115; 34.60482233; 34.60506417; 34.60522717; 34.6053295; 34.6053455; 34.60542117; 34.605373; 34.605195; 34.60496083; 34.6046685; 34.60431317; 34.604018; 34.60381667; 34.603699; 34.60366817; 34.60368417	-78.60222967; -78.60270883; -78.603258; -78.603869; -78.60454183; -78.60496267; -78.605279; -78.60524783; -78.6045685; -78.60356617; -78.60282533; -78.6025515; -78.60255117; -78.60255833; -78.60300683; -78.60393383; -78.60512933; -78.60659083; -78.6082796
74856	2019-05-16 22:34:02	0.999	0.161562	ug/m3		0.03	0.167814	ug/m3		0.1	0.412376	ug/m3		0.05	0.271821	ug/m3		0.1	0.0585655	ug/m3	U	0.1	0.983877	ug/m3		0.25	34.217598; 34.217602; 34.2176025; 34.2176035; 34.21760817; 34.2176105; 34.217617; 34.21761917; 34.21762283; 34.217623; 34.2176225; 34.217619; 34.21761917; 34.21762117; 34.21762367; 34.21762917; 34.2176355; 34.21764017; 34.2176325; 34.2176215; 34.21761233; 34.21761433; 34.217618; 34.21762117	-78.021332; -78.02131967; -78.0213175; -78.02131633; -78.021308; -78.02130867; -78.02130317; -78.02130517; -78.02130433; -78.02130667; -78.0213085; -78.0213145; -78.02131467; -78.02131283; -78.02130917; -78.02130467; -78.0213005; -78.0212975; -78.02130967
74788	2019-05-15 19:11:55	1.0009	0.148703	ug/m3		0.03	0.31557	ug/m3		0.1	0.729992	ug/m3		0.05	0.249812	ug/m3		0.1	0	ug/m3	A2, U	0.1	1.02068	ug/m3		0.25	34.18222133; 34.182226; 34.182235; 34.182239; 34.1822375; 34.18223067; 34.18223033; 34.18223183; 34.1822325; 34.182233; 34.1822325; 34.18223167; 34.18222833; 34.18222583; 34.18222217; 34.18222533; 34.1822265; 34.18222583; 34.18222333; 34.18222017; 34.18221767; 34.1822185; 34.18222167; 34.1822185	-77.94064217; -77.940642; -77.94064583; -77.94064333; -77.94064117; -77.940637; -77.94063767; -77.94064167; -77.94064267; -77.94064317; -77.9406405; -77.94063917; -77.94063317; -77.94062883; -77.94062417; -77.94062033; -77.94061917; -77.9406205; -77.94062
74796	2019-05-15 20:58:13	1.0017	0.241495	ug/m3		0.03	0.151358	ug/m3		0.1	0.149883	ug/m3		0.05	0.309704	ug/m3		0.1	0.00816966	ug/m3	U	0.1	1.0467	ug/m3		0.25	34.67201183; 34.672809; 34.67365417; 34.67466; 34.6760225; 34.677182; 34.6783195; 34.67954683; 34.68083633; 34.68210783; 34.68331517; 34.68452433; 34.68598533; 34.68719733; 34.68839983; 34.68962233; 34.69087583; 34.6921435; 34.69337017; 34.69459233; 34.69607717; 34.697341; 34.69864083; 34.69996017	-78.73668967; -78.737634; -78.73857817; -78.7393495; -78.74006867; -78.7406345; -78.74122667; -78.74160933; -78.741597; -78.74145583; -78.7413145; -78.74117267; -78.74100917; -78.74087467; -78.74073883; -78.7406045; -78.74046233; -78.74032317; -78.7401895
74855	2019-05-16 22:23:14	1.0017	0.193295	ug/m3		0.03	0.150072	ug/m3		0.1	0.436936	ug/m3		0.05	0.359051	ug/m3		0.1	0.0431333	ug/m3	U	0.1	1.55943	ug/m3		0.25	34.21753933; 34.21754017; 34.21754467; 34.21755267; 34.217546; 34.217543; 34.21753717; 34.2175375; 34.2175355; 34.2175325; 34.217533; 34.21753367; 34.21754167; 34.217554; 34.2175625; 34.217569; 34.21757117; 34.21756967; 34.21757233; 34.21757083; 34.21757317; 34.21757067; 34.217569; 34.2175655	-78.0213625; -78.02135983; -78.02135667; -78.02135267; -78.02134783; -78.02133967; -78.02133917; -78.02133517; -78.02133; -78.0213315; -78.02133533; -78.02133517; -78.02133517; -78.02134017; -78.02133967; -78.02133967; -78.02134117; -78.02134333; -78.0213
74848	2019-05-16 20:37:14	1.0008	0.269625	ug/m3		0.03	0.228323	ug/m3		0.1	0.679935	ug/m3		0.05	0.3953	ug/m3		0.1	0.0351905	ug/m3	U	0.1	1.60623	ug/m3		0.25	34.31771783; 34.317635; 34.31758067; 34.3175305; 34.317482; 34.31742; 34.31734117; 34.31728517; 34.3172385; 34.3171925; 34.31714133; 34.31712333; 34.3170795; 34.31703567; 34.31696017; 34.316894; 34.31684883; 34.316791; 34.316744; 34.31670383; 34.31663617; 34.31658783; 34.31654833; 34.31648967	-78.30110117; -78.29947183; -78.29784383; -78.29619583; -78.29452733; -78.29285917; -78.29119567; -78.28952617; -78.28787067; -78.2862205; -78.28456583; -78.28293167; -78.281001; -78.279411; -78.2778305; -78.27624467; -78.27467383; -78.27312267; -78.27155
74844	2019-05-16 19:52:53	1.0023	0.215582	ug/m3		0.03	0.15635	ug/m3		0.1	1.40294	ug/m3		0.05	0.415183	ug/m3		0.1	0.0462658	ug/m3	U	0.1	1.62678	ug/m3		0.25	34.57907217; 34.578746; 34.57856367; 34.57835567; 34.57785617; 34.5770965; 34.57629067; 34.57546717; 34.57466417; 34.57388767; 34.57308717; 34.572251; 34.57128383; 34.57019483; 34.5687815; 34.56753267; 34.56624883; 34.56492183; 34.56355133; 34.56215767; 34.5607305; 34.55928633; 34.5578495; 34.55614633	-79.0487105; -79.0485915; -79.04761133; -79.0465065; -79.0452345; -79.04383167; -79.04230683; -79.04077917; -79.03932433; -79.0378385; -79.03633583; -79.03481767; -79.03339367; -79.03208467; -79.030718; -79.0297795; -79.02900467; -79.028349; -79.02784783;
74889	2019-05-17 18:44:05	0.49932	0.359675	ug/m3		0.06	0.111144	ug/m3	U	0.2	1.48912	ug/m3		0.1	0.577657	ug/m3		0.2	0.0507617	ug/m3	U	0.2	1.63315	ug/m3		0.5	34.802307; 34.80326433; 34.80404867; 34.80475767; 34.805247; 34.805421; 34.80549467; 34.80557567; 34.8056645; 34.8057245; 34.8057825; 34.80584533	-79.24542083; -79.24417833; -79.24315133; -79.2421385; -79.24092183; -79.23955483; -79.238125; -79.23673983; -79.23507917; -79.23369767; -79.232316; -79.23094117
74851	2019-05-16 21:34:10	1.0017	0.182045	ug/m3		0.03	0.0979198	ug/m3		0.1	0.964463	ug/m3		0.05	0.279707	ug/m3		0.1	0.0259224	ug/m3	U	0.1	1.69076	ug/m3		0.25	34.25935867; 34.25935717; 34.25935383; 34.25934917; 34.25934167; 34.25933383; 34.2593275; 34.25931917; 34.25931667; 34.259317; 34.25931683; 34.25931483; 34.259308; 34.25930683; 34.25930933; 34.25931133; 34.2593085; 34.25930467; 34.25930417; 34.25930983; 34.25931567; 34.25931983; 34.25932483; 34.25932517	-77.988424; -77.98842033; -77.98841833; -77.98841583; -77.98841367; -77.9884105; -77.988406; -77.9883995; -77.9883985; -77.98839783; -77.988398; -77.988398; -77.98839617; -77.98839717; -77.988397; -77.98839733; -77.98839367; -77.98839117; -77.988388; -77.
74846	2019-05-16 20:15:40	1.0022	0.236546	ug/m3		0.03	0.126426	ug/m3		0.1	1.03259	ug/m3		0.05	0.225794	ug/m3		0.1	0.0414366	ug/m3	U	0.1	1.7053	ug/m3		0.25	34.344425; 34.34491883; 34.3454275; 34.34601783; 34.3465085; 34.34700917; 34.3475025; 34.34800267; 34.34849333; 34.34897; 34.34941367; 34.34979733; 34.35019367; 34.35043267; 34.35060283; 34.350736; 34.35076333; 34.35074267; 34.35065283; 34.35054117; 34.35043333; 34.35032483; 34.35020083; 34.35008883	-78.72761033; -78.7259815; -78.72431733; -78.72232483; -78.72066367; -78.71900383; -78.717346; -78.71569567; -78.71407033; -78.71247267; -78.710872; -78.70924017; -78.707227; -78.70548917; -78.70372517; -78.70196367; -78.70021533; -78.69848083; -78.696710
74909	2019-05-17 22:40:20	0.50106	0.45246	ug/m3		0.06	0.165791	ug/m3	U	0.2	3.03285	ug/m3		0.1	0.512583	ug/m3		0.2	0.00178425	ug/m3	U	0.2	1.70694	ug/m3		0.5	35.63084183; 35.630969; 35.63105383; 35.631101; 35.63116; 35.63121233; 35.631276; 35.63146017; 35.63185633; 35.63242383; 35.633309; 35.63420683	-78.54416433; -78.54592683; -78.547717; -78.54945617; -78.551484; -78.55317717; -78.55489883; -78.5566305; -78.55827983; -78.5597775; -78.56136417; -78.562503
74895	2019-05-17 20:04:37	0.50105	0.661593	ug/m3		0.06	0.800559	ug/m3		0.2	2.83084	ug/m3		0.1	2.21124	ug/m3		0.2	0.00482828	ug/m3	U	0.2	1.70837	ug/m3		0.5	35.47074317; 35.471336; 35.471946; 35.47257017; 35.47301767; 35.47328117; 35.473356; 35.47340233; 35.47345583; 35.4735195; 35.4735715; 35.47361233	-78.18756167; -78.18625533; -78.18490167; -78.183505; -78.18199967; -78.18040617; -78.178823; -78.17726167; -78.1753785; -78.17375133; -78.17207617; -78.1703415
74886	2019-05-17 18:10:18	0.50073	0.233645	ug/m3		0.06	0.235266	ug/m3		0.2	0.633046	ug/m3		0.1	0.518837	ug/m3		0.2	0.133632	ug/m3	U	0.2	1.70997	ug/m3		0.5	34.79207767; 34.79213917; 34.79217417; 34.792175; 34.79217817; 34.79217917; 34.79218133; 34.7921815; 34.79218183; 34.79217917; 34.7921785; 34.79217867	-79.265016; -79.26604417; -79.26630283; -79.26631067; -79.26631183; -79.26631483; -79.2663145; -79.26631433; -79.26631267; -79.26630833; -79.266306; -79.2662935
74772	2019-05-15 15:49:53	1.001	0.279025	ug/m3		0.03	0.103838	ug/m3		0.1	0.18495	ug/m3		0.05	0.40335	ug/m3		0.1	0.0681011	ug/m3	U	0.1	1.73799	ug/m3		0.25	34.302468; 34.3019205; 34.30138367; 34.3008405; 34.300298; 34.299638; 34.29907883; 34.2985155; 34.2979485; 34.29736467; 34.29676317; 34.29616433; 34.2955605; 34.29483417; 34.29425067; 34.293669; 34.29309983; 34.2925565; 34.29202333; 34.29148917; 34.29095017; 34.29031267; 34.28979567; 34.289264	-78.18577767; -78.18448567; -78.18320217; -78.18192267; -78.180635; -78.17909067; -78.1777625; -78.17641567; -78.17506333; -78.17367433; -78.1722365; -78.17080033; -78.16935417; -78.16761567; -78.16619833; -78.16481433; -78.1634725; -78.16217383; -78.1608
74792	2019-05-15 20:13:29	1.0014	0.207964	ug/m3		0.03	0.28626	ug/m3		0.1	0.625532	ug/m3		0.05	0.409757	ug/m3		0.1	0.124075	ug/m3		0.1	1.78453	ug/m3		0.25	34.36739667; 34.36853333; 34.369898; 34.371048; 34.37221633; 34.3733875; 34.37457517; 34.37578017; 34.37696333; 34.37831133; 34.37937333; 34.38044867; 34.3815195; 34.38259933; 34.383699; 34.38482; 34.385932; 34.38701633; 34.388202; 34.38910683; 34.38996667; 34.3908795; 34.39181367; 34.39275333	-78.44290533; -78.4431295; -78.44337617; -78.44359017; -78.4438185; -78.44405333; -78.44429917; -78.44461933; -78.445065; -78.44572517; -78.44631783; -78.44691567; -78.4475175; -78.44812617; -78.44874667; -78.44938033; -78.45000467; -78.45059633; -78.4512
74840	2019-05-16 18:16:46	0.9999	0.260605	ug/m3		0.03	0.110895	ug/m3		0.1	0.932121	ug/m3		0.05	0.325005	ug/m3		0.1	0.0598606	ug/m3	U	0.1	1.80809	ug/m3		0.25	34.714626; 34.71560667; 34.71645467; 34.71735383; 34.71826133; 34.71917383; 34.72008617; 34.72109083; 34.72175267; 34.72215467; 34.7223815; 34.72248317; 34.72254833; 34.72278033; 34.72300767; 34.7232155; 34.72341; 34.72364233; 34.72398333; 34.72456817; 34.72512617; 34.72571467; 34.72628267; 34.72683483	-79.21509233; -79.21476933; -79.2144845; -79.21418433; -79.21387267; -79.21354267; -79.21322067; -79.212859; -79.21263933; -79.21251217; -79.21243767; -79.2123985; -79.21240033; -79.212344; -79.2122725; -79.21220583; -79.212139; -79.2120625; -79.21194717;
74839	2019-05-16 18:04:03	1.0008	0.246542	ug/m3		0.03	0.232954	ug/m3		0.1	0.207215	ug/m3		0.05	0.434357	ug/m3		0.1	0.0259168	ug/m3	U	0.1	1.88986	ug/m3		0.25	34.72314933; 34.72314683; 34.7231415; 34.72314367; 34.72313717; 34.72313933; 34.72314433; 34.72314967; 34.72314567; 34.7231435; 34.72314667; 34.72314683; 34.723145; 34.72314567; 34.72314117; 34.723138; 34.72314183; 34.72314083; 34.7231405; 34.723142; 34.723146; 34.7231455; 34.723137; 34.72313183	-79.21312517; -79.213123; -79.21312117; -79.21312417; -79.21312617; -79.21312967; -79.21313017; -79.213124; -79.21312533; -79.21312417; -79.21312517; -79.213125; -79.2131295; -79.21312833; -79.21312383; -79.21311917; -79.21311617; -79.21311967; -79.213120
74847	2019-05-16 20:26:27	1.001	0.258778	ug/m3		0.03	0.0782359	ug/m3		0.1	1.70102	ug/m3		0.05	0.313026	ug/m3		0.1	0.0615445	ug/m3	U	0.1	1.90484	ug/m3		0.25	34.32977567; 34.3297825; 34.329804; 34.32987733; 34.32989133; 34.3299; 34.329937; 34.32996933; 34.32996183; 34.329978; 34.3299905; 34.32997567; 34.32997767; 34.32996617; 34.32981233; 34.329525; 34.3291295; 34.32861633; 34.32800533; 34.327379; 34.326741; 34.32609733; 34.3254545; 34.32480833	-78.519985; -78.51853667; -78.51685267; -78.514646; -78.51281133; -78.510989; -78.5091675; -78.50730617; -78.505448; -78.50363167; -78.50186467; -78.50009217; -78.49835133; -78.49661883; -78.49452783; -78.49281867; -78.49119633; -78.489661; -78.488136; -7
74900	2019-05-17 20:59:33	0.49971	0.259741	ug/m3		0.06	0.236238	ug/m3		0.2	1.39452	ug/m3		0.1	0.526339	ug/m3		0.2	0.0539243	ug/m3	U	0.2	1.92121	ug/m3		0.5	35.32435233; 35.32514117; 35.3260775; 35.32692033; 35.3278975; 35.328967; 35.33008017; 35.33115817; 35.3321155; 35.33317833; 35.333585; 35.33379967	-77.945658; -77.94663233; -77.94753883; -77.948105; -77.94851733; -77.94872867; -77.94870367; -77.94844167; -77.94800017; -77.94740667; -77.94725117; -77.94757183
74774	2019-05-15 16:15:38	1.0015	0.347702	ug/m3		0.03	0.207814	ug/m3		0.1	0.0949456	ug/m3		0.05	0.505383	ug/m3		0.1	0.0300023	ug/m3	U	0.1	1.92352	ug/m3		0.25	34.2904055; 34.29040633; 34.290407; 34.29040017; 34.29040333; 34.29040483; 34.29040433; 34.29050333; 34.2909305; 34.29151033; 34.29240417; 34.2932245; 34.29405467; 34.29485033; 34.29536367; 34.2954875; 34.29552767; 34.295311; 34.2949885; 34.29453283; 34.294278; 34.29404467; 34.29370233; 34.29331833	-77.96947617; -77.96948017; -77.96948283; -77.96947467; -77.96947267; -77.96947433; -77.96947217; -77.96937133; -77.96955567; -77.96999983; -77.970679; -77.9713105; -77.97194583; -77.972552; -77.9729415; -77.973043; -77.97326933; -77.97373017; -77.9743615
74853	2019-05-16 22:01:41	1.0013	0.168014	ug/m3		0.03	0.195011	ug/m3		0.1	0.486496	ug/m3		0.05	0.324474	ug/m3		0.1	0.0556022	ug/m3	U	0.1	1.95233	ug/m3		0.25	34.21752767; 34.21752033; 34.2175255; 34.21752567; 34.21752567; 34.21751667; 34.2175235; 34.2175225; 34.217524; 34.21752517; 34.217521; 34.21753983; 34.21754883; 34.21755567; 34.21755483; 34.217554; 34.21755467; 34.21755667; 34.2175595; 34.2175635; 34.21756333; 34.21756283; 34.2175655	-78.02136083; -78.02135683; -78.02135817; -78.02135617; -78.02135833; -78.02136333; -78.02136733; -78.0213665; -78.02136883; -78.02137167; -78.02137517; -78.02137417; -78.02136883; -78.02136417; -78.0213665; -78.02136833; -78.0213675; -78.02136733; -78.02
74787	2019-05-15 18:59:35	1.0015	0.189323	ug/m3		0.03	0.221249	ug/m3		0.1	0.423543	ug/m3		0.05	0.549494	ug/m3		0.1	0.0164375	ug/m3	U	0.1	1.96029	ug/m3		0.25	34.1706435; 34.17071533; 34.170802; 34.17091383; 34.17101817; 34.171017; 34.1709755; 34.17092983; 34.17087583; 34.17084817; 34.170999; 34.17143483; 34.17191233; 34.1723015; 34.17259917; 34.172945; 34.17347317; 34.17396383; 34.17448933; 34.17503083; 34.175521; 34.17584783; 34.175897; 34.1757635	-77.94788617; -77.94761517; -77.9471775; -77.94664133; -77.94600717; -77.9452865; -77.94450167; -77.9436525; -77.94263067; -77.94182617; -77.94108567; -77.94052883; -77.94002183; -77.93961867; -77.9393115; -77.9389505; -77.93836383; -77.93784917; -77.9373
74794	2019-05-15 20:36:40	1.0028	0.381605	ug/m3		0.03	0.344818	ug/m3		0.1	0.816931	ug/m3		0.05	0.491895	ug/m3		0.1	0.0195994	ug/m3	U	0.1	1.98527	ug/m3		0.25	34.52076283; 34.520779; 34.52076767; 34.52087017; 34.52110417; 34.52148; 34.521931; 34.52248883; 34.52310933; 34.5238405; 34.52448733; 34.52509333; 34.52555067; 34.52597117; 34.5265635; 34.52699767; 34.52739333; 34.5276705; 34.52779683; 34.52790433; 34.5280515; 34.52840133; 34.52878817; 34.529198	-78.55708317; -78.5570855; -78.55709133; -78.5570915; -78.55702833; -78.55695783; -78.55690333; -78.5569135; -78.55711933; -78.5574435; -78.55783233; -78.55819067; -78.55847833; -78.55874817; -78.55911367; -78.55938117; -78.55962067; -78.559787; -78.55991
74885	2019-05-17 18:00:26	0.5003	0.251768	ug/m3		0.06	0.122085	ug/m3	U	0.2	2.00959	ug/m3		0.1	0.386942	ug/m3		0.2	0.0716688	ug/m3	U	0.2	1.98663	ug/m3		0.5	34.84764317; 34.84733517; 34.84691217; 34.84631933; 34.84558217; 34.84458633; 34.84372867; 34.84285533; 34.8419795; 34.84109067; 34.84019233; 34.83931467	-79.1402485; -79.14135633; -79.14247767; -79.14358; -79.14461167; -79.145792; -79.14680583; -79.14784683; -79.1489055; -79.14997567; -79.15103767; -79.15210133
74783	2019-05-15 18:08:11	1.0013	0.296569	ug/m3		0.03	0.0673958	ug/m3	U	0.1	0.380642	ug/m3		0.05	0.525688	ug/m3		0.1	0	ug/m3	A2, U	0.1	1.99563	ug/m3		0.25	34.23607417; 34.23585917; 34.2356215; 34.235516; 34.23541867; 34.235135; 34.23482333; 34.23449433; 34.23438967; 34.23431067; 34.2340375; 34.23358733; 34.23322033; 34.2328875; 34.23248767; 34.2320595; 34.23170917; 34.23145; 34.2310325; 34.23059583; 34.2303095; 34.230346; 34.23039267; 34.23042217	-77.94880483; -77.948784; -77.94875417; -77.948748; -77.9487195; -77.94870483; -77.948672; -77.9486355; -77.94863267; -77.9486245; -77.948586; -77.9485195; -77.94847917; -77.9484475; -77.94839333; -77.94833133; -77.948274; -77.94825033; -77.94821983; -77.
74907	2019-05-17 22:17:31	0.49988	0.280317	ug/m3		0.06	0.0644248	ug/m3	U	0.2	3.14137	ug/m3		0.1	0.4511	ug/m3		0.2	0	ug/m3	A2, U	0.2	2.02492	ug/m3		0.5	35.53999783; 35.538831; 35.5373395; 35.536077; 35.53480833; 35.53345967; 35.53208; 35.53074983; 35.52952083; 35.52815267; 35.52705233; 35.5259905	-78.30995533; -78.30991; -78.30988983; -78.30989533; -78.30981083; -78.30955533; -78.30909283; -78.30845167; -78.3076585; -78.30654483; -78.305647; -78.304774
74801	2019-05-15 21:56:51	1.0006	0.460617	ug/m3		0.03	0.197965	ug/m3		0.1	0.324609	ug/m3		0.05	0.640313	ug/m3		0.1	0	ug/m3	A2, U	0.1	2.09596	ug/m3		0.25	35.05699383; 35.0569945; 35.0569925; 35.05698983; 35.05698633; 35.05698867; 35.0569825; 35.05697717; 35.05697367; 35.05697317; 35.05697667; 35.056978; 35.05698133; 35.05698117; 35.05697933; 35.0569815; 35.05698117; 35.05697667; 35.05697067; 35.05696417; 35.05695817; 35.0569555; 35.0569535; 35.05695567	-78.85916283; -78.85918; -78.85919717; -78.859204; -78.8592005; -78.85920183; -78.85921217; -78.85921617; -78.8592125; -78.859211; -78.85920817; -78.8592; -78.859188; -78.85918433; -78.85918467; -78.85918817; -78.8591915; -78.85920667; -78.8592195; -78.85
74841	2019-05-16 18:33:25	1.0015	0.244744	ug/m3		0.03	0.138601	ug/m3		0.1	0.542406	ug/m3		0.05	0.50551	ug/m3		0.1	0.0566507	ug/m3	U	0.1	2.11105	ug/m3		0.25	34.71770883; 34.71749367; 34.71707217; 34.71649517; 34.715856; 34.71534383; 34.71476317; 34.71410583; 34.7134175; 34.712583; 34.71188483; 34.71118383; 34.71046883; 34.7097415; 34.7090065; 34.70825917; 34.70736967; 34.70669283; 34.70622067; 34.706113; 34.705988; 34.7055305; 34.7047245; 34.70395467	-79.15912; -79.1590055; -79.15879033; -79.15849133; -79.15815467; -79.15788583; -79.15757533; -79.1572265; -79.1568645; -79.1564185; -79.1560495; -79.1556765; -79.15530117; -79.15491567; -79.15452367; -79.154128; -79.1536635; -79.1532965; -79.1530425; -79
74890	2019-05-17 18:57:41	0.50072	0.224611	ug/m3		0.06	0.109767	ug/m3	U	0.2	1.2414	ug/m3		0.1	0.428396	ug/m3		0.2	0.142113	ug/m3	U	0.2	2.23319	ug/m3		0.5	34.88143733; 34.882113; 34.88280033; 34.88347183; 34.8841325; 34.884653; 34.8851695; 34.88573467; 34.88629917; 34.88685783; 34.88733933; 34.8877735	-79.08410217; -79.08307117; -79.08204233; -79.0810135; -79.07967633; -79.078539; -79.07740717; -79.07635167; -79.07551267; -79.07472483; -79.074035; -79.07338983
74773	2019-05-15 16:04:51	1.0018	0.301795	ug/m3		0.03	0.227888	ug/m3		0.1	0	ug/m3	A2	0.05	0.535987	ug/m3		0.1	0.0868385	ug/m3	U	0.1	2.25014	ug/m3		0.25	34.2740335; 34.274427; 34.27488117; 34.27538567; 34.27593783; 34.27655267; 34.27734683; 34.278043; 34.27877217; 34.27955867; 34.28041033; 34.28130983; 34.28246317; 34.28345217; 34.2844325; 34.28534517; 34.28623667; 34.28717367; 34.288158; 34.28939683; 34.290457; 34.2915355; 34.2926305; 34.29373117	-77.98993483; -77.98844267; -77.98695633; -77.98553467; -77.984188; -77.98288183; -77.98137367; -77.98018233; -77.9790745; -77.97798767; -77.976908; -77.97585817; -77.9746785; -77.973749; -77.972845; -77.97200517; -77.97118217; -77.97033533; -77.96944233;
74849	2019-05-16 20:54:11	1.0013	0.287078	ug/m3		0.03	0.104253	ug/m3		0.1	1.1356	ug/m3		0.05	0	ug/m3	A2	0.1	0.153544	ug/m3		0.1	2.25635	ug/m3		0.25	34.2728875; 34.27292217; 34.27293833; 34.27295433; 34.272964; 34.27298617; 34.27298317; 34.27298267; 34.27298117; 34.27300583; 34.27305; 34.27308117; 34.27312933; 34.273265; 34.27348317; 34.273801; 34.2742635; 34.27474483; 34.27531583; 34.275951; 34.27666933; 34.277451; 34.27825833	-78.020379; -78.01660983; -78.01477767; -78.01291317; -78.0110045; -78.0091225; -78.00728467; -78.00547033; -78.0036785; -78.00189033; -78.0000715; -77.99824633; -77.99643383; -77.99470433; -77.992993; -77.9912745; -77.98923567; -77.9875465; -77.98587617;
74759	2019-05-15 00:48:48	1.001	0.285303	ug/m3		0.03	0.501818	ug/m3		0.1	0.267146	ug/m3		0.05	1.16961	ug/m3		0.1	0	ug/m3	A2, U	0.1	2.27999	ug/m3		0.25	35.27675683; 35.27642; 35.2759155; 35.27536233; 35.27480183; 35.2738935; 35.27305067; 35.272151; 35.27118367; 35.27023133; 35.26928267; 35.2680965; 35.26712183; 35.266147; 35.26515833; 35.26413133; 35.26310217; 35.26209783; 35.26110033; 35.25993017; 35.258994; 35.25805967; 35.25718017; 35.25627667	-78.62908033; -78.629236; -78.629458; -78.62969; -78.629936; -78.63030967; -78.63065983; -78.63100683; -78.63128117; -78.63144483; -78.631604; -78.63180367; -78.63196533; -78.63214183; -78.63231417; -78.63249933; -78.63268367; -78.632869; -78.63303917; -7
74883	2019-05-17 17:37:00	0.49944	0.209723	ug/m3		0.06	0.179152	ug/m3	U	0.2	3.39173	ug/m3		0.1	0.381366	ug/m3		0.2	0.106034	ug/m3	U	0.2	2.2926	ug/m3		0.5	34.86188983; 34.8625465; 34.86321783; 34.8638915; 34.864559; 34.8652085; 34.86595317; 34.8665415; 34.86713217; 34.8677385; 34.8683555; 34.86898083	-79.3206645; -79.32193783; -79.32320833; -79.32450133; -79.32577367; -79.327033; -79.32846367; -79.32959067; -79.3307315; -79.33192683; -79.333145; -79.33436433
74770	2019-05-15 15:21:29	1.0019	0.201479	ug/m3		0.03	0.17596	ug/m3		0.1	0.28003	ug/m3		0.05	0.723763	ug/m3		0.1	0	ug/m3	A2, U	0.1	2.29819	ug/m3		0.25	34.516294; 34.51523017; 34.514133; 34.51277917; 34.51166867; 34.51054683; 34.50959233; 34.50870833; 34.50784717; 34.506995; 34.50599833; 34.50510817; 34.50413967; 34.50311333; 34.50204933; 34.50101867; 34.50004317; 34.49907667; 34.497888; 34.4968845; 34.4958515; 34.4947895; 34.49372683; 34.49267967	-78.44995817; -78.44911183; -78.44824917; -78.4471815; -78.44629817; -78.4453905; -78.44439417; -78.443361; -78.44233783; -78.4413435; -78.4401835; -78.43929133; -78.438543; -78.43792533; -78.437332; -78.4367315; -78.43617067; -78.43560483; -78.43492667;
74850	2019-05-16 21:23:22	1.0021	0.269517	ug/m3		0.03	0.0997115	ug/m3		0.1	0.672054	ug/m3		0.05	0.555921	ug/m3		0.1	0.241614	ug/m3		0.1	2.37239	ug/m3		0.25	34.29422117; 34.29444333; 34.2947605; 34.2951455; 34.2954225; 34.29547033; 34.2954655; 34.29523333; 34.29470533; 34.29380267; 34.29284083; 34.29191483; 34.291164; 34.29064133; 34.290525; 34.29018183; 34.2896085; 34.28855683; 34.28758383; 34.28656633; 34.28551867; 34.284509; 34.28343467; 34.28205717	-77.97579067; -77.97528867; -77.97471867; -77.97403683; -77.973486; -77.97334667; -77.97328183; -77.97299067; -77.97253683; -77.97188967; -77.971167; -77.97046883; -77.96992433; -77.96955783; -77.96956483; -77.9699695; -77.97061983; -77.97103433; -77.9713
74833	2019-05-16 16:50:22	1.0012	0.366433	ug/m3		0.03	0	ug/m3		0.1	0.619073	ug/m3		0.05	0.445895	ug/m3		0.1	0.0448956	ug/m3	U	0.1	2.39653	ug/m3		0.25	34.848046; 34.84803433; 34.84795767; 34.8478625; 34.84771533; 34.84748883; 34.84708883; 34.84665817; 34.84615033; 34.8455425; 34.84486867; 34.84417083; 34.84333383; 34.84263267; 34.8419335; 34.84121767; 34.84051517; 34.8398105; 34.83899367; 34.838357; 34.83782; 34.8373155; 34.836824; 34.83637117	-79.137041; -79.13760283; -79.13834817; -79.13915283; -79.14002367; -79.14094983; -79.14209133; -79.14300417; -79.14384033; -79.1446455; -79.14545533; -79.14628833; -79.14729633; -79.148139; -79.14899783; -79.14984067; -79.1506955; -79.15153317; -79.15252
74834	2019-05-16 17:05:06	1.0005	0.299167	ug/m3		0.03	0.257147	ug/m3		0.1	1.44217	ug/m3		0.05	0.657169	ug/m3		0.1	0.0429705	ug/m3	U	0.1	2.4223	ug/m3		0.25	34.82870383; 34.82851067; 34.82824233; 34.827966; 34.827698; 34.82740583; 34.8269995; 34.82663567; 34.82627033; 34.82592917; 34.82572633; 34.82565517; 34.825364; 34.82469933; 34.823966; 34.82322917; 34.82254833; 34.821989; 34.82144233; 34.82104667; 34.82058333; 34.82006683; 34.819676; 34.819591	-79.172544; -79.172926; -79.17348267; -79.1741415; -79.17485217; -79.17563717; -79.17671383; -79.17767083; -79.17866967; -79.17958117; -79.18018183; -79.1804155; -79.18061117; -79.18068517; -79.18075; -79.1808445; -79.18093383; -79.1810035; -79.18106383;
74785	2019-05-15 18:34:31	1.0029	0.302349	ug/m3		0.03	0.361835	ug/m3		0.1	1.04653	ug/m3		0.05	17.2088	ug/m3		0.1	0.0925391	ug/m3	U	0.1	2.44172	ug/m3		0.25	34.20729267; 34.207018; 34.20663783; 34.2061575; 34.205668; 34.20517283; 34.20460233; 34.20386383; 34.2032945; 34.20295933; 34.20285317; 34.20258367; 34.20222483; 34.20179133; 34.20127267; 34.20081683; 34.20028633; 34.19977133; 34.1995205; 34.19927183; 34.19882267; 34.19811; 34.19745633; 34.19685333	-77.950066; -77.9503615; -77.95065267; -77.950943; -77.95122367; -77.95151; -77.951731; -77.95178067; -77.95168033; -77.95155567; -77.95149767; -77.9513375; -77.9511095; -77.95086067; -77.95057; -77.95031817; -77.95001817; -77.9497285; -77.94957333; -77.9
74897	2019-05-17 20:25:56	0.49939	0.299332	ug/m3		0.06	0.224443	ug/m3		0.2	2.71894	ug/m3		0.1	0.466049	ug/m3		0.2	0.199538	ug/m3	U	0.2	2.44513	ug/m3		0.5	35.36031483; 35.36067167; 35.36107333; 35.36159267; 35.36219367; 35.36279733; 35.363495; 35.36407683; 35.36465783; 35.36524033; 35.36574017; 35.366204	-78.0790155; -78.07778867; -78.07656867; -78.07537733; -78.074231; -78.07309833; -78.07174583; -78.07060667; -78.06947633; -78.06832533; -78.06714333; -78.06591583
74838	2019-05-16 17:53:15	1.0019	0.978302	ug/m3		0.03	2.7438	ug/m3		0.1	0.680029	ug/m3		0.05	3.17372	ug/m3		0.1	0.0342006	ug/m3	U	0.1	2.45144	ug/m3		0.25	34.72066317; 34.72066417; 34.72066467; 34.7206675; 34.72066733; 34.72066683; 34.72066817; 34.72066717; 34.72066433; 34.72066433; 34.72066667; 34.72067033; 34.720673; 34.7206755; 34.72067667; 34.7206765; 34.72067383; 34.72067133; 34.7206795; 34.72068733; 34.72068867; 34.72068817; 34.72068967; 34.72068917	-79.21277433; -79.21277117; -79.21277117; -79.21276467; -79.21276233; -79.21276133; -79.21275817; -79.21275383; -79.21274933; -79.21274883; -79.212748; -79.2127535; -79.21275283; -79.2127545; -79.21274; -79.21273267; -79.2127305; -79.21273183; -79.2127185
74835	2019-05-16 17:18:10	1.0023	0.458652	ug/m3		0.03	0.279892	ug/m3		0.1	0.562113	ug/m3		0.05	0.849647	ug/m3		0.1	0.0299953	ug/m3	U	0.1	2.47686	ug/m3		0.25	34.81039717; 34.80980767; 34.80939433; 34.80907733; 34.808797; 34.808439; 34.8079695; 34.80752317; 34.80705817; 34.8066275; 34.806194; 34.80566983; 34.80522833; 34.804796; 34.8043385; 34.80388983; 34.803467; 34.803006; 34.80266917; 34.8025005; 34.80234167; 34.80197583; 34.80134383; 34.800711	-79.16824817; -79.16757483; -79.16677533; -79.16557867; -79.164506; -79.1634605; -79.16253117; -79.16163633; -79.16078517; -79.159934; -79.15908717; -79.158071; -79.15722217; -79.15638633; -79.15555367; -79.15470217; -79.15386783; -79.15294633; -79.15224;
74903	2019-05-17 21:34:52	0.49944	0.696451	ug/m3		0.06	0.308589	ug/m3		0.2	1.97567	ug/m3		0.1	1.52916	ug/m3		0.2	0.0865434	ug/m3	U	0.2	2.5279	ug/m3		0.5	35.420234; 35.42096783; 35.42175717; 35.42255317; 35.42325983; 35.423824; 35.42444383; 35.42497633; 35.42564783; 35.4265015; 35.42724083; 35.42772417	-78.05157217; -78.05252917; -78.05352083; -78.054579; -78.0557735; -78.05709617; -78.05871533; -78.06001833; -78.06126383; -78.06228167; -78.06302917; -78.06349483
74782	2019-05-15 17:57:25	1.0008	0.345668	ug/m3		0.03	0.111405	ug/m3		0.1	0.267557	ug/m3		0.05	0.903762	ug/m3		0.1	0	ug/m3	A2, U	0.1	2.53518	ug/m3		0.25	34.23895167; 34.23894667; 34.23895833; 34.23896467; 34.23897017; 34.23897167; 34.238973; 34.23894267; 34.23889717; 34.23885983; 34.23884383; 34.23885017; 34.23885667; 34.23886717; 34.23887817; 34.23888483; 34.23889433; 34.23891583; 34.23891983; 34.23892417; 34.238937; 34.23894017; 34.23894417; 34.23894567	-77.94941483; -77.94939883; -77.94942517; -77.94943567; -77.94944433; -77.94944233; -77.949446; -77.94938483; -77.949275; -77.94918983; -77.94914283; -77.9491455; -77.94914667; -77.94916033; -77.94917567; -77.94918267; -77.9491965; -77.94923533; -77.94923
74771	2019-05-15 15:35:12	1.0009	0.45098	ug/m3		0.03	0.524407	ug/m3		0.1	0.361219	ug/m3		0.05	0.578387	ug/m3		0.1	0.0791001	ug/m3	U	0.1	2.59302	ug/m3		0.25	34.37811; 34.37755517; 34.37704; 34.376606; 34.3763615; 34.376226; 34.37586633; 34.37541767; 34.37490017; 34.37431717; 34.3735105; 34.37277217; 34.37193633; 34.37105217; 34.37013483; 34.3691755; 34.36818967; 34.36719867; 34.36622017; 34.365232; 34.36409433; 34.36314383; 34.36222117	-78.28051017; -78.2795475; -78.2786645; -78.27791883; -78.27750117; -78.27740833; -78.2775675; -78.27786883; -78.27820383; -78.2785535; -78.27896383; -78.27928883; -78.27959367; -78.27986533; -78.28008333; -78.28019767; -78.28026433; -78.28027967; -78.280
74896	2019-05-17 20:14:23	0.49843	0.512344	ug/m3		0.06	0.201029	ug/m3		0.2	2.69121	ug/m3		0.1	1.37757	ug/m3		0.2	0	ug/m3	A2, U	0.2	2.68359	ug/m3		0.5	35.41074717; 35.41015933; 35.40950667; 35.4088005; 35.40794067; 35.4072535; 35.4066015; 35.40602983; 35.4055015; 35.40499367; 35.40436667; 35.40382683	-78.03407767; -78.033283; -78.03230467; -78.031199; -78.02986083; -78.0287765; -78.027765; -78.0268535; -78.02604367; -78.02523217; -78.02426267; -78.023381
74800	2019-05-15 21:46:03	1.0015	1.08332	ug/m3		0.03	0.219471	ug/m3		0.1	0.531299	ug/m3		0.05	1.22408	ug/m3		0.1	0.0755188	ug/m3	U	0.1	2.68681	ug/m3		0.25	35.04961133; 35.049886; 35.04999767; 35.050401; 35.05093417; 35.05144783; 35.05193417; 35.052417; 35.05277017; 35.0531155; 35.05345067; 35.05377067; 35.05414917; 35.05441983; 35.05452433; 35.05458317; 35.05464983; 35.0546985; 35.0547545; 35.0548035; 35.05484817; 35.054894; 35.05493917; 35.05498483	-78.8544365; -78.85418717; -78.8541215; -78.85383633; -78.85339283; -78.852952; -78.85250633; -78.85186383; -78.851281; -78.85070517; -78.85012683; -78.849556; -78.84889583; -78.84839583; -78.8482235; -78.84813483; -78.84803467; -78.847955; -78.84788283;
74884	2019-05-17 17:50:07	0.50026	0.23846	ug/m3		0.06	0.247128	ug/m3		0.2	4.17127	ug/m3		0.1	0.593908	ug/m3		0.2	0.127655	ug/m3	U	0.2	2.72384	ug/m3		0.5	34.88487617; 34.88408167; 34.8831705; 34.88216433; 34.88083767; 34.8796915; 34.87854017; 34.87740283; 34.8762365; 34.87506767; 34.87368733; 34.87256133	-79.2079215; -79.20760233; -79.20720617; -79.20673633; -79.206144; -79.205631; -79.20512533; -79.20462917; -79.204209; -79.2038185; -79.203376; -79.2030135
74808	2019-05-15 23:18:49	1.0007	0.428752	ug/m3		0.03	0.445552	ug/m3		0.1	0.418256	ug/m3		0.05	1.24386	ug/m3		0.1	0	ug/m3	A2, U	0.1	2.72669	ug/m3		0.25	35.0745255; 35.0745315; 35.07453333; 35.074528; 35.07452217; 35.07451267; 35.07450517; 35.07449417; 35.07448933; 35.07448817; 35.07448517; 35.07447867; 35.07447267; 35.07447217; 35.07447583; 35.07447833; 35.07447733; 35.07447917; 35.0744815; 35.07448967; 35.07449217; 35.07449783; 35.0745; 35.07450383	-78.95219017; -78.9521935; -78.95219383; -78.95218983; -78.9521865; -78.9521815; -78.9521795; -78.9521725; -78.95216917; -78.95216783; -78.95216533; -78.95216167; -78.952157; -78.9521565; -78.95215783; -78.95216; -78.952157; -78.952157; -78.95215817; -78.
74831	2019-05-16 16:22:51	1.001	0.257404	ug/m3		0.03	0.329957	ug/m3		0.1	0.608315	ug/m3		0.05	0.636448	ug/m3		0.1	0.0533105	ug/m3	U	0.1	2.74786	ug/m3		0.25	34.9008815; 34.900805; 34.90089267; 34.901116; 34.90134567; 34.90160683; 34.90188617; 34.902159; 34.902415; 34.9026575; 34.90296317; 34.90321383; 34.90346433; 34.90368067; 34.9038825; 34.904039; 34.9042135; 34.90445767; 34.90467183; 34.90488633; 34.90508233; 34.90515467; 34.9050695; 34.9047715	-79.03731317; -79.03721433; -79.03669667; -79.03573117; -79.0347395; -79.0336035; -79.0323885; -79.03118033; -79.03003383; -79.02896617; -79.02770817; -79.02663483; -79.02560367; -79.02458217; -79.02369683; -79.02306017; -79.02232767; -79.02125283; -79.02
74888	2019-05-17 18:34:19	0.49916	0.535529	ug/m3		0.06	0.502736	ug/m3		0.2	3.39983	ug/m3		0.1	1.45893	ug/m3		0.2	0.0463329	ug/m3	U	0.2	2.7855	ug/m3		0.5	34.7375095; 34.73786267; 34.73842433; 34.73908217; 34.73985033; 34.74066317; 34.74148133; 34.74231917; 34.74334317; 34.74421017; 34.74488633; 34.74542917	-79.3484135; -79.348251; -79.34799383; -79.34770433; -79.34736717; -79.34698867; -79.34661783; -79.3462255; -79.345752; -79.345367; -79.34506283; -79.34480417
74901	2019-05-17 21:13:43	0.49912	0.307935	ug/m3		0.06	0.154332	ug/m3	U	0.2	2.60396	ug/m3		0.1	0.406542	ug/m3		0.2	0.159709	ug/m3	U	0.2	2.81479	ug/m3		0.5	35.3330745; 35.33307867; 35.33318217; 35.33339533; 35.33363367; 35.33389183; 35.33414917; 35.33447017; 35.3347465; 35.33503067; 35.33530917; 35.33558433	-77.94529067; -77.94458917; -77.94381333; -77.94297083; -77.94207183; -77.94111417; -77.94016267; -77.938976; -77.93795633; -77.93691883; -77.9358785; -77.93485333
74791	2019-05-15 19:58:29	1.0003	0.335254	ug/m3		0.03	0.279654	ug/m3		0.1	0.331705	ug/m3		0.05	1.48903	ug/m3		0.1	0.12026	ug/m3		0.1	2.91029	ug/m3		0.25	34.31463517; 34.31489767; 34.31521117; 34.315488; 34.31577367; 34.31604; 34.3162215; 34.31635267; 34.31646583; 34.316544; 34.31660717; 34.31661033; 34.31657567; 34.31656583; 34.31654817; 34.31653767; 34.31652917; 34.31652733; 34.31652617; 34.31651883; 34.31650433; 34.31648733; 34.31646933; 34.31646267	-78.21757167; -78.2185745; -78.219726; -78.220719; -78.22175383; -78.2227245; -78.22365167; -78.224616; -78.225656; -78.22671633; -78.22799217; -78.2290485; -78.23017217; -78.2313715; -78.232599; -78.23375283; -78.23483233; -78.2358905; -78.237315; -78.23
74879	2019-05-17 15:51:41	0.49934	0.388759	ug/m3		0.06	0.585755	ug/m3		0.2	1.24361	ug/m3		0.1	0.446406	ug/m3		0.2	0.139964	ug/m3	U	0.2	3.02693	ug/m3		0.5	35.2966325; 35.29567783; 35.29479883; 35.293963; 35.293132; 35.29212817; 35.291309; 35.290426; 35.28935383; 35.288227; 35.28709133; 35.28569767	-78.77786733; -78.77695533; -78.77593317; -78.77487867; -78.7738335; -78.77257017; -78.77155; -78.77068083; -78.7703025; -78.7701205; -78.769951; -78.76972683
74812	2019-05-16 00:03:31	1.0025	1.00851	ug/m3		0.03	0.3485	ug/m3		0.1	0.689114	ug/m3		0.05	1.78577	ug/m3		0.1	0	ug/m3	A2, U	0.1	3.10457	ug/m3		0.25	35.05966067; 35.05965333; 35.05965667; 35.05965833; 35.05966; 35.059662; 35.05967517; 35.05967867; 35.05944917; 35.05901367; 35.05842783; 35.05765033; 35.05691333; 35.05613917; 35.05533983; 35.05456067; 35.0535925; 35.05281433; 35.05202783; 35.0511925; 35.05036517; 35.04958767; 35.0488345; 35.04821133	-78.9700655; -78.97005767; -78.97005833; -78.9700615; -78.97005583; -78.97005433; -78.9700585; -78.97006417; -78.97024633; -78.970599; -78.97105033; -78.9715085; -78.97186533; -78.97221733; -78.97257117; -78.97291683; -78.97335417; -78.97370083; -78.97405
74893	2019-05-17 19:45:09	0.4984	0.330477	ug/m3		0.06	0.310219	ug/m3		0.2	2.40761	ug/m3		0.1	0.657958	ug/m3		0.2	0.179423	ug/m3	U	0.2	3.15534	ug/m3		0.5	35.38614433; 35.38704917; 35.3879355; 35.388803; 35.38964917; 35.390664; 35.391538; 35.3924215; 35.39331017; 35.3941955; 35.39505917	-78.524103; -78.52255083; -78.52103767; -78.51955733; -78.51807233; -78.5162945; -78.51481583; -78.513324; -78.51182217; -78.51032667; -78.50883133
74882	2019-05-17 17:24:19	0.50005	0.235307	ug/m3		0.06	0.181173	ug/m3	U	0.2	1.23946	ug/m3		0.1	0.340328	ug/m3		0.2	0.15049	ug/m3	U	0.2	3.16888	ug/m3		0.5	34.85679383; 34.85760017; 34.85823467; 34.85881867; 34.85919; 34.859554; 34.85981433; 34.85991967; 34.86011067; 34.86051733; 34.86092717; 34.86136917	-79.17068967; -79.171427; -79.17227; -79.17340717; -79.174403; -79.17533567; -79.17601617; -79.17625317; -79.17668117; -79.17751217; -79.17835717; -79.1792615
74769	2019-05-15 15:05:38	1.0006	0.299325	ug/m3		0.03	1.69299e-12	ug/m3		0.1	0.155934	ug/m3		0.05	0.335724	ug/m3		0.1	1.43413e-08	ug/m3	U	0.1	3.19135	ug/m3		0.25	34.64104317; 34.64042867; 34.63968367; 34.63906017; 34.63844783; 34.637841; 34.63723; 34.6366195; 34.63602983; 34.63530483; 34.634613; 34.63383733; 34.63297667; 34.63202; 34.63097383; 34.629663; 34.62855517; 34.62744683; 34.62635567; 34.62527117; 34.62417717; 34.62309867; 34.62199967; 34.62065333	-78.67423233; -78.67284817; -78.6711865; -78.66981933; -78.668455; -78.66708933; -78.66571417; -78.66434283; -78.66300833; -78.66143433; -78.66013133; -78.6588865; -78.6577275; -78.65664433; -78.65563967; -78.65455817; -78.65367083; -78.65278133; -78.6519
74830	2019-05-16 16:08:45	1.0004	0.416609	ug/m3		0.03	0.489893	ug/m3		0.1	1.09774	ug/m3		0.05	0.914648	ug/m3		0.1	0.0286272	ug/m3	U	0.1	3.24025	ug/m3		0.25	34.94063067; 34.939734; 34.93881717; 34.93789983; 34.93696633; 34.9359925; 34.93498133; 34.93375167; 34.93271433; 34.93169233; 34.93067717; 34.929659; 34.92860733; 34.92733917; 34.92628817; 34.92528733; 34.92429267; 34.923306; 34.92233067; 34.92112217; 34.92013317; 34.91913283; 34.9181185; 34.91704383	-79.057125; -79.05722067; -79.057336; -79.05743917; -79.0575555; -79.05766267; -79.05777633; -79.05791883; -79.0580985; -79.05836683; -79.05862117; -79.05883517; -79.058959; -79.0590955; -79.05923467; -79.05929333; -79.05928683; -79.05929967; -79.05945933
74908	2019-05-17 22:30:33	0.49937	0.497195	ug/m3		0.06	0.277134	ug/m3		0.2	4.30166	ug/m3		0.1	1.42243	ug/m3		0.2	0	ug/m3	A2, U	0.2	3.28396	ug/m3		0.5	35.573031; 35.5737145; 35.57452017; 35.57532617; 35.5760915; 35.5768455; 35.577603; 35.578552; 35.57940483; 35.5802675; 35.58112933; 35.582006	-78.35488917; -78.35673967; -78.35811717; -78.35936367; -78.36052017; -78.36165233; -78.36280283; -78.36426483; -78.36556517; -78.366903; -78.36822833; -78.369562
74805	2019-05-15 22:46:28	1.0002	0.801686	ug/m3		0.03	0.316986	ug/m3		0.1	0.799823	ug/m3		0.05	1.3974	ug/m3		0.1	0.0370075	ug/m3	U	0.1	3.32051	ug/m3		0.25	35.08800867; 35.08813567; 35.0881555; 35.08796167; 35.08759917; 35.087041; 35.08630517; 35.0855415; 35.0848215; 35.0840125; 35.08341733; 35.08296733; 35.0827395; 35.08266367; 35.0826385; 35.08263867; 35.08263817; 35.08259083; 35.08230783; 35.08180983; 35.08118733; 35.0805935; 35.0801865; 35.07985667	-78.94472817; -78.94561267; -78.94672617; -78.94767967; -78.94855083; -78.94937033; -78.9501645; -78.95095967; -78.951693; -78.95255183; -78.95318183; -78.95361317; -78.953819; -78.953897; -78.9539215; -78.95392717; -78.95393083; -78.953967; -78.954187; -
74857	2019-05-16 22:55:30	1.0007	0.706675	ug/m3		0.03	0.157422	ug/m3		0.1	0.399141	ug/m3		0.05	1.49445	ug/m3		0.1	0.0806495	ug/m3	U	0.1	3.33934	ug/m3		0.25	34.21679383; 34.21651333; 34.21642467; 34.21660117; 34.2167865; 34.2168685; 34.21692517; 34.2169375; 34.21695683; 34.21695867; 34.21696867; 34.2169775; 34.21698333; 34.21676683; 34.21646967; 34.21621367; 34.215923; 34.21558767; 34.21531133; 34.215195; 34.215171; 34.21510883; 34.215117; 34.21511383	-78.01975417; -78.01955933; -78.0196925; -78.01992967; -78.0200895; -78.020129; -78.02005133; -78.020044; -78.02004383; -78.02003567; -78.02003033; -78.0200215; -78.01997933; -78.01974667; -78.0194975; -78.0192775; -78.0194385; -78.019899; -78.020341; -78
74894	2019-05-17 19:54:51	0.50091	0.736675	ug/m3		0.06	0.566315	ug/m3		0.2	1.73731	ug/m3		0.1	2.2553	ug/m3		0.2	0.0281448	ug/m3	U	0.2	3.34353	ug/m3		0.5	35.4908445; 35.49160383; 35.49234983; 35.49304967; 35.49372833; 35.49443317; 35.49525933; 35.4959475; 35.49664683; 35.49732817; 35.49800983; 35.49867867	-78.34787467; -78.34632333; -78.344808; -78.34338817; -78.341992; -78.34057333; -78.338886; -78.33748333; -78.33606267; -78.3346455; -78.33326017; -78.33186183
74806	2019-05-15 22:57:15	1.0016	0.431253	ug/m3		0.03	0.365841	ug/m3		0.1	0.454634	ug/m3		0.05	1.54914	ug/m3		0.1	0	ug/m3	A2, U	0.1	3.38283	ug/m3		0.25	35.07449533; 35.07450517; 35.0745055; 35.07450717; 35.07450733; 35.0745245; 35.07451333; 35.07452017; 35.074533; 35.0745245; 35.0745225; 35.07453783; 35.07456833; 35.07457983; 35.07459267; 35.07460583; 35.0745975; 35.07458983; 35.07459767; 35.07459367; 35.07458217; 35.07459217; 35.07458033; 35.07457017	-78.9522265; -78.95222117; -78.952222; -78.95222133; -78.95222217; -78.9522175; -78.95222267; -78.9522255; -78.95222383; -78.95222633; -78.95222467; -78.952223; -78.95222183; -78.95222667; -78.95223083; -78.95222783; -78.952222; -78.952219; -78.9522155; -
74758	2019-05-15 00:35:01	1.0019	0.367239	ug/m3		0.03	0.401589	ug/m3		0.1	0.240845	ug/m3		0.05	1.06295	ug/m3		0.1	0	ug/m3	A2, U	0.1	3.38313	ug/m3		0.25	35.36228117; 35.36102917; 35.35974117; 35.35844733; 35.35717583; 35.35591283; 35.35470833; 35.35327833; 35.35208583; 35.35085617; 35.34958767; 35.34831883; 35.34706317; 35.34554883; 35.34430717; 35.34308267; 35.34186667; 35.34065983; 35.339442; 35.33797583; 35.33676433; 35.335554; 35.3343625; 35.3332135	-78.5495885; -78.55015217; -78.55074167; -78.551323; -78.55192983; -78.55251833; -78.55311033; -78.55377667; -78.5543335; -78.554911; -78.555448; -78.55596733; -78.55648483; -78.55711467; -78.55762367; -78.5581265; -78.558608; -78.55911033; -78.559608; -7
74786	2019-05-15 18:47:04	1.001	0.747661	ug/m3		0.03	0.322483	ug/m3		0.1	0.45095	ug/m3		0.05	1.85558	ug/m3		0.1	1.69243e-12	ug/m3	U	0.1	3.44016	ug/m3		0.25	34.1888015; 34.18853717; 34.18824817; 34.1878895; 34.1874295; 34.18694967; 34.18641183; 34.1858405; 34.18523; 34.18447617; 34.18383333; 34.18320767; 34.1825605; 34.1818445; 34.18112217; 34.1803795; 34.17949133; 34.17879533; 34.17806633; 34.17730833; 34.17646967; 34.17557967; 34.17465833; 34.1736885	-77.95000617; -77.95014117; -77.95029583; -77.95046833; -77.95067833; -77.95093817; -77.95122983; -77.95153167; -77.95174583; -77.9517715; -77.95162767; -77.951307; -77.950949; -77.95073367; -77.95057333; -77.95041267; -77.95024017; -77.95009517; -77.9499
74807	2019-05-15 23:08:02	1.0005	0.486539	ug/m3		0.03	0.380895	ug/m3		0.1	0.475181	ug/m3		0.05	1.68169	ug/m3		0.1	0.0336509	ug/m3	U	0.1	3.47113	ug/m3		0.25	35.0744955; 35.07450483; 35.07451233; 35.074518; 35.07452817; 35.07453367; 35.07453683; 35.07454017; 35.07454133; 35.07454283; 35.07454583; 35.07454867; 35.0745525; 35.07455367; 35.07455483; 35.07455617; 35.07455883; 35.074561; 35.07456617; 35.07458033; 35.074583; 35.074577; 35.07456967; 35.07456617	-78.9521185; -78.9521205; -78.95212333; -78.95212667; -78.9521335; -78.95213783; -78.95214033; -78.95214367; -78.95214517; -78.95214583; -78.95214567; -78.95214283; -78.952139; -78.9521365; -78.9521345; -78.952135; -78.95213483; -78.95213333; -78.95213267
74832	2019-05-16 16:38:32	1.0018	0.407659	ug/m3		0.03	0.377593	ug/m3		0.1	0.682885	ug/m3		0.05	1.33453	ug/m3		0.1	0.0311517	ug/m3	U	0.1	3.52885	ug/m3		0.25	34.86800683; 34.8673795; 34.86660317; 34.86583833; 34.86496967; 34.8640565; 34.86314233; 34.86225133; 34.86130967; 34.86058583; 34.859852; 34.85912767; 34.8584325; 34.85789867; 34.85775683; 34.8576645; 34.85762467; 34.85790267; 34.8584025; 34.859029; 34.8597245; 34.86054533; 34.8612395; 34.86208183	-79.10335483; -79.10376867; -79.1041635; -79.10444517; -79.10469967; -79.10492817; -79.10518033; -79.10557767; -79.10632033; -79.10707383; -79.107843; -79.10860167; -79.109375; -79.1099355; -79.11026383; -79.11031867; -79.11025233; -79.10988767; -79.10932
74880	2019-05-17 16:02:58	0.4995	0.444505	ug/m3		0.06	0.317156	ug/m3		0.2	1.3148	ug/m3		0.1	1.06189	ug/m3		0.2	0.0910008	ug/m3	U	0.2	3.58157	ug/m3		0.5	35.179801; 35.17879267; 35.177776; 35.17671767; 35.17558083; 35.17442517; 35.17329083; 35.17193667; 35.17081767; 35.1697055; 35.16859317; 35.1675255	-78.85599233; -78.85670783; -78.85747633; -78.85821983; -78.85884733; -78.85942733; -78.85999717; -78.86067133; -78.861242; -78.86181017; -78.86237817; -78.86292033
74892	2019-05-17 19:27:42	0.49969	0.518674	ug/m3		0.06	0.604386	ug/m3		0.2	2.52072	ug/m3		0.1	0.875559	ug/m3		0.2	0.118891	ug/m3	U	0.2	3.61018	ug/m3		0.5	35.14607583; 35.1472235; 35.14859233; 35.14972633; 35.150865; 35.15201933; 35.15318017; 35.1543335; 35.15572017; 35.156874; 35.15802733; 35.159178	-78.72997433; -78.72876867; -78.72730517; -78.726096; -78.72487733; -78.72365467; -78.7224255; -78.721197; -78.719732; -78.71850283; -78.717281; -78.7160645
74852	2019-05-16 21:50:54	0.99978	0.364331	ug/m3		0.03	0.397932	ug/m3		0.1	1.16604	ug/m3		0.05	0.623274	ug/m3		0.1	0.0767116	ug/m3	U	0.1	3.64876	ug/m3		0.25	34.2568985; 34.25662067; 34.256122; 34.25535667; 34.25445433; 34.25346083; 34.25249267; 34.2513195; 34.25032917; 34.24931633; 34.24832017; 34.24726617; 34.2462755; 34.24529167; 34.2442895; 34.24328367; 34.24233633; 34.24144583; 34.2403785; 34.2395035; 34.23865233; 34.23785333; 34.23728783; 34.2370755	-77.99498117; -77.99565367; -77.9963925; -77.99695133; -77.997358; -77.997756; -77.99811467; -77.99856317; -77.99894483; -77.9993495; -77.99972217; -78.0001; -78.00048917; -78.00087967; -78.0012695; -78.00164233; -78.00198133; -78.00233683; -78.00274133;
74845	2019-05-16 20:04:58	1.0016	0.548487	ug/m3		0.03	0.66033	ug/m3		0.1	1.47497	ug/m3		0.05	1.85204	ug/m3		0.1	0.0180634	ug/m3	U	0.1	3.65355	ug/m3		0.25	34.4057095; 34.40473483; 34.4039555; 34.4032135; 34.40251933; 34.4018475; 34.4012045; 34.40058567; 34.40000917; 34.39944083; 34.3988715; 34.39819617; 34.397639; 34.39708583; 34.39652667; 34.39596833; 34.395421; 34.3948845; 34.39433917; 34.393789; 34.39324367; 34.392682; 34.39199683	-78.92313383; -78.92138367; -78.9199155; -78.9184285; -78.91692083; -78.91538417; -78.91379617; -78.91216433; -78.910508; -78.908865; -78.90721717; -78.90525017; -78.90363367; -78.9020215; -78.9004045; -78.89880217; -78.89722; -78.89564367; -78.89406667;
74797	2019-05-15 21:09:00	1.0017	0.553419	ug/m3		0.03	0.562048	ug/m3		0.1	0.277287	ug/m3		0.05	1.77083	ug/m3		0.1	0.0141366	ug/m3	U	0.1	3.66501	ug/m3		0.25	34.78894617; 34.79009233; 34.791163; 34.79218767; 34.79319783; 34.794206; 34.79523367; 34.796451; 34.79743183; 34.79842833; 34.79943367; 34.80042; 34.8013795; 34.80234117; 34.8033165; 34.80446717; 34.80544767; 34.80641983; 34.807378; 34.8083365; 34.80931267; 34.8104895; 34.811482; 34.812449	-78.81411633; -78.81474483; -78.81555267; -78.81643717; -78.81730533; -78.81817233; -78.81905133; -78.82011467; -78.8210415; -78.821951; -78.82283933; -78.82370267; -78.8245725; -78.82544633; -78.8263315; -78.82744317; -78.8284005; -78.82937583; -78.83032
74887	2019-05-17 18:22:26	0.4988	0.399498	ug/m3		0.06	0.526112	ug/m3		0.2	2.79032	ug/m3		0.1	0.451917	ug/m3		0.2	0.0482688	ug/m3	U	0.2	3.67619	ug/m3		0.5	34.7471785; 34.747599; 34.74802917; 34.74859383; 34.749095; 34.74958117; 34.75005583; 34.750514; 34.7509705; 34.7514265; 34.75197683; 34.75245833	-79.37706667; -79.378232; -79.379455; -79.381026; -79.382359; -79.38371617; -79.38504767; -79.38635067; -79.38764283; -79.38895817; -79.390596; -79.39197983
74809	2019-05-15 23:29:36	1.0012	0.682779	ug/m3		0.03	0.371862	ug/m3		0.1	0.494448	ug/m3		0.05	1.82105	ug/m3		0.1	0	ug/m3	A2, U	0.1	3.81847	ug/m3		0.25	35.07453867; 35.0745365; 35.07453017; 35.07452217; 35.07451567; 35.07451; 35.07451417; 35.07452767; 35.07453667; 35.07454367; 35.07455; 35.07455117; 35.07455283; 35.07455767; 35.0745635; 35.07456617; 35.07456783; 35.07456867; 35.0745705; 35.0745725; 35.07457533; 35.074584; 35.0745915; 35.07459533	-78.95218117; -78.9521875; -78.95219333; -78.95219983; -78.95220283; -78.95219967; -78.95219267; -78.952184; -78.95217517; -78.9521695; -78.95216767; -78.9521675; -78.952171; -78.95217383; -78.952173; -78.95217667; -78.95217783; -78.95217767; -78.95217617
74817	2019-05-16 01:05:22	1.0016	0.767795	ug/m3		0.03	0.653822	ug/m3		0.1	0.492749	ug/m3		0.05	3.42177	ug/m3		0.1	0	ug/m3	A2, U	0.1	3.83454	ug/m3		0.25	35.04611683; 35.045876; 35.04548617; 35.04494167; 35.04431333; 35.04365633; 35.04300233; 35.04240233; 35.04183767; 35.04129083; 35.040621; 35.04001183; 35.0393485; 35.03864983; 35.037949; 35.03731783; 35.0369175; 35.03679167; 35.0369415; 35.0373415; 35.03771133; 35.03755917; 35.0371755; 35.0366335	-78.88063383; -78.88069983; -78.88083033; -78.88101083; -78.881232; -78.881465; -78.881698; -78.88191883; -78.88210433; -78.88228783; -78.88252167; -78.882727; -78.88295867; -78.8832045; -78.883461; -78.88375083; -78.883995; -78.88430133; -78.88486033; -7
74843	2019-05-16 19:42:07	1.0003	0.235117	ug/m3		0.03	0.243029	ug/m3		0.1	0.828531	ug/m3		0.05	0.643325	ug/m3		0.1	0.176795	ug/m3		0.1	3.84805	ug/m3		0.25	34.65044467; 34.65045167; 34.65042033; 34.65002467; 34.64931; 34.64841917; 34.64750783; 34.64664217; 34.645801; 34.6449705; 34.6439615; 34.643124; 34.64228533; 34.64144033; 34.64058083; 34.63971633; 34.638856; 34.6379875; 34.63712; 34.6362285; 34.63533733; 34.63427383; 34.63339683; 34.63262283	-79.0806065; -79.08061217; -79.08060517; -79.08032733; -79.07982817; -79.0792075; -79.07857333; -79.07796483; -79.07736417; -79.076803; -79.07609117; -79.07551167; -79.074932; -79.07434817; -79.07374883; -79.07314383; -79.072539; -79.0719365; -79.07133217
74810	2019-05-15 23:40:23	1.0013	0.919085	ug/m3		0.03	0.805646	ug/m3		0.1	0.50252	ug/m3		0.05	2.45649	ug/m3		0.1	0	ug/m3	A2, U	0.1	3.93277	ug/m3		0.25	35.0745275; 35.074531; 35.07453617; 35.07454067; 35.0745455; 35.07454917; 35.074552; 35.07455367; 35.074554; 35.07455117; 35.07454783; 35.07454517; 35.07454267; 35.07454067; 35.074541; 35.07454083; 35.0745425; 35.07454317; 35.074541; 35.0745405; 35.0745375; 35.07453667; 35.074538; 35.07454283	-78.95214967; -78.95215017; -78.95214933; -78.95214817; -78.95214833; -78.952146; -78.95214333; -78.95213983; -78.95213717; -78.95213067; -78.95212683; -78.9521255; -78.95212883; -78.95212883; -78.952132; -78.95213433; -78.95214167; -78.9521445; -78.95214
74811	2019-05-15 23:51:09	1.001	0.943264	ug/m3		0.03	0.192801	ug/m3		0.1	0.622843	ug/m3		0.05	1.85234	ug/m3		0.1	0	ug/m3	A2, U	0.1	4.04629	ug/m3		0.25	35.07453167; 35.07452733; 35.07452567; 35.07451883; 35.0745155; 35.07451333; 35.07450567; 35.07451117; 35.07451683; 35.07451667; 35.07455933; 35.07461433; 35.07465017; 35.07481317; 35.07497; 35.07501133; 35.07500217; 35.07494733; 35.07492267; 35.07485117; 35.0747865; 35.07475917; 35.0745615; 35.07408733	-78.952207; -78.95220917; -78.952209; -78.95221133; -78.9522185; -78.952222; -78.952236; -78.95224017; -78.95223383; -78.952231; -78.9522575; -78.9522545; -78.952158; -78.95214433; -78.95223; -78.95236967; -78.95246017; -78.952683; -78.95285417; -78.95303
74784	2019-05-15 18:20:23	1.0012	0.711741	ug/m3		0.03	0.403205	ug/m3		0.1	1.08119	ug/m3		0.05	2.05416	ug/m3		0.1	0.0922981	ug/m3	U	0.1	4.05319	ug/m3		0.25	34.22169883; 34.22120667; 34.22055417; 34.22000683; 34.21945683; 34.219009; 34.21839283; 34.21774283; 34.21710967; 34.21671583; 34.21669633; 34.21660283; 34.21658917; 34.2165825; 34.21656033; 34.21653783; 34.21652817; 34.21651183; 34.21649883; 34.2164825; 34.21648483; 34.21648517; 34.21647717; 34.21646233	-77.944507; -77.9444485; -77.94437267; -77.94429783; -77.94422783; -77.94417333; -77.94409417; -77.9440165; -77.943947; -77.94391283; -77.94390667; -77.94400233; -77.94434883; -77.94462917; -77.9449035; -77.94518933; -77.94532983; -77.94552283; -77.945704
74803	2019-05-15 22:23:22	1.0019	0.84889	ug/m3		0.03	0.759756	ug/m3		0.1	0.827991	ug/m3		0.05	2.52457	ug/m3		0.1	0.009284	ug/m3	U	0.1	4.06239	ug/m3		0.25	35.07111117; 35.071378; 35.07190683; 35.07256167; 35.07331433; 35.07404033; 35.07470683; 35.07547783; 35.07609083; 35.07659517; 35.076868; 35.07712283; 35.077562; 35.07814483; 35.078784; 35.0795285; 35.08014433; 35.0807335; 35.08123183; 35.08159783; 35.08166167; 35.08169533; 35.08181083; 35.08187183	-78.87972683; -78.87985967; -78.8799905; -78.88016133; -78.88035283; -78.88053; -78.88068533; -78.880859; -78.88099583; -78.88109567; -78.88114567; -78.88118033; -78.8812305; -78.88136017; -78.88147667; -78.88165717; -78.881776; -78.881898; -78.88194317;
74768	2019-05-15 14:49:07	1.0019	0.301458	ug/m3		0.03	0.12583	ug/m3		0.1	0.217557	ug/m3		0.05	0.464374	ug/m3		0.1	0.0811022	ug/m3	U	0.1	4.08447	ug/m3		0.25	34.78940933; 34.7882465; 34.78710883; 34.7857615; 34.784604; 34.78343417; 34.7822485; 34.78098967; 34.77963733; 34.77824833; 34.7768715; 34.77553717; 34.77393017; 34.77257083; 34.77120083; 34.76982433; 34.76846417; 34.76715683; 34.76591233; 34.764695; 34.76324617; 34.76203933; 34.76082033	-78.81467483; -78.81408683; -78.81351133; -78.812817; -78.81222917; -78.81164667; -78.81119883; -78.8109815; -78.81084267; -78.81067533; -78.810542; -78.8104175; -78.81036017; -78.81042267; -78.810481; -78.81053967; -78.8105485; -78.8101365; -78.80936233;
74804	2019-05-15 22:35:15	1.0003	0.642099	ug/m3		0.03	0.60632	ug/m3		0.1	0.836651	ug/m3		0.05	2.07786	ug/m3		0.1	0	ug/m3	A2, U	0.1	4.21423	ug/m3		0.25	35.11296917; 35.11295283; 35.11294767; 35.11306967; 35.11335167; 35.11366583; 35.11392217; 35.11409417; 35.11423217; 35.11436133; 35.11447083; 35.11458533; 35.11471383; 35.11490083; 35.11507017; 35.11524667; 35.11541283; 35.11555817; 35.115773; 35.11597683; 35.1160765; 35.11605033; 35.11576617; 35.11566383	-78.925693; -78.9257475; -78.92578067; -78.92590233; -78.9261335; -78.92641633; -78.92665083; -78.92667983; -78.92646783; -78.92622767; -78.92604283; -78.92583867; -78.925619; -78.92536633; -78.92515733; -78.92495917; -78.9247675; -78.924562; -78.92426833
74829	2019-05-16 15:55:51	1.0007	0.426859	ug/m3		0.03	0.812144	ug/m3		0.1	0.79574	ug/m3		0.05	1.27611	ug/m3		0.1	0.148647	ug/m3		0.1	4.28072	ug/m3		0.25	35.01567667; 35.01572367; 35.01570433; 35.01534817; 35.014929; 35.014427; 35.0138565; 35.0132745; 35.01269733; 35.0121255; 35.01148767; 35.01101133; 35.01071417; 35.01044; 35.01016783; 35.009947; 35.0098195; 35.00977767; 35.00971233; 35.00972033; 35.00972517; 35.00972133; 35.00940483; 35.0087705	-79.007674; -79.00773367; -79.008026; -79.008517; -79.00906617; -79.00971433; -79.01042567; -79.0111775; -79.01193067; -79.012756; -79.01388983; -79.01488167; -79.01595333; -79.017003; -79.01801467; -79.01896883; -79.01982917; -79.0205095; -79.02058167; -
74877	2019-05-17 15:24:22	0.50007	0.479115	ug/m3		0.06	0.387303	ug/m3		0.2	3.78345	ug/m3		0.1	0.824266	ug/m3		0.2	0.214598	ug/m3		0.2	4.41694	ug/m3		0.5	35.43972833; 35.4396735; 35.43957933; 35.43941483; 35.43923967; 35.43904233; 35.438853; 35.43864833; 35.438431; 35.43819767; 35.43799733	-79.07720433; -79.07594333; -79.07465817; -79.0730925; -79.0717625; -79.07048983; -79.06924867; -79.06798683; -79.066679; -79.0651235; -79.06378617
74876	2019-05-17 15:08:36	1.0013	0.259614	ug/m3		0.03	0.860526	ug/m3		0.1	2.22342	ug/m3		0.05	1.13048	ug/m3		0.1	0	ug/m3	A2, U	0.1	4.44953	ug/m3		0.25	35.52074217; 35.51945717; 35.5181625; 35.51686933; 35.51555967; 35.514225; 35.5126525; 35.51143917; 35.51045217; 35.5098495; 35.50990567; 35.51050617; 35.511111; 35.511011; 35.51075817; 35.51044967; 35.51008083; 35.50960483; 35.5091875; 35.50886217; 35.50863033; 35.508421; 35.50820533; 35.5079135	-79.1848445; -79.18528183; -79.1857095; -79.1861495; -79.186605; -79.18708917; -79.18762067; -79.18806933; -79.18843417; -79.18895567; -79.18978017; -79.19013017; -79.189527; -79.18864117; -79.18761167; -79.18644833; -79.18516283; -79.18345833; -79.181937
74767	2019-05-15 14:33:24	1.0014	0.335799	ug/m3		0.03	0.110563	ug/m3		0.1	0.192414	ug/m3		0.05	0.499245	ug/m3		0.1	0	ug/m3	A2, U	0.1	4.52526	ug/m3		0.25	34.9324215; 34.93177633; 34.9313395; 34.9309335; 34.93068917; 34.93047683; 34.92993917; 34.9292615; 34.92837117; 34.9273625; 34.92623083; 34.92505867; 34.92381233; 34.92256517; 34.92131967; 34.91982883; 34.918584; 34.917369; 34.91618383; 34.91498467; 34.91374683; 34.91248933; 34.9109835	-78.8513455; -78.85197017; -78.8523825; -78.85278617; -78.85302733; -78.85324283; -78.85382317; -78.85455117; -78.85546417; -78.85634133; -78.85702617; -78.85748367; -78.85769633; -78.85770667; -78.85767117; -78.85762933; -78.8576045; -78.85759367; -78.85
74878	2019-05-17 15:38:03	0.50034	0.531899	ug/m3		0.06	0.060442	ug/m3	U	0.2	2.64008	ug/m3		0.1	0.857587	ug/m3		0.2	0.0396022	ug/m3	U	0.2	4.65324	ug/m3		0.5	35.41436767; 35.41372233; 35.4131735; 35.41260867; 35.41204433; 35.4114775; 35.41090133; 35.41024933; 35.40972083; 35.4092095; 35.40869283; 35.40813817	-78.8695065; -78.8681165; -78.8669525; -78.86576817; -78.8645765; -78.86336983; -78.86214183; -78.86071283; -78.8595525; -78.85841833; -78.85729617; -78.85613217
74902	2019-05-17 21:25:05	0.50012	1.32163	ug/m3		0.06	0.285646	ug/m3		0.2	1.40723	ug/m3		0.1	1.70689	ug/m3		0.2	0.213536	ug/m3		0.2	4.78175	ug/m3		0.5	35.3889815; 35.38951167; 35.39003867; 35.3905665; 35.3912075; 35.39175317; 35.39230533; 35.39285467; 35.39337333; 35.39387467; 35.39443067; 35.39486633	-77.9472435; -77.94875517; -77.95026467; -77.9517645; -77.95355017; -77.95507833; -77.9566215; -77.958153; -77.9595755; -77.96098933; -77.962597; -77.96387817
74913	2019-05-17 23:32:40	0.49983	0.475341	ug/m3		0.06	0.257707	ug/m3		0.2	2.42742	ug/m3		0.1	1.21687	ug/m3		0.2	0.109768	ug/m3	U	0.2	4.81704	ug/m3		0.5	35.87331517; 35.87364533; 35.87396183; 35.874278; 35.87459083; 35.87489933; 35.87525933; 35.87562767; 35.87604867; 35.87637433; 35.87678867; 35.877189	-78.7920125; -78.7916625; -78.79128283; -78.79089333; -78.79051517; -78.79013517; -78.78968367; -78.78922967; -78.7887225; -78.78846567; -78.78854517; -78.78899883
74813	2019-05-16 00:14:19	1.0008	0.650765	ug/m3		0.03	0.427693	ug/m3		0.1	0.420707	ug/m3		0.05	2.04265	ug/m3		0.1	0	ug/m3	A2, U	0.1	4.89991	ug/m3	A1	0.25	35.04458633; 35.044707; 35.04482483; 35.04493733; 35.04505617; 35.0451725; 35.045286; 35.04541833; 35.04553083; 35.04563783; 35.0457405; 35.04583283; 35.04590633; 35.04592117; 35.0454075; 35.04466183; 35.04375833; 35.042985; 35.04222967; 35.04161583; 35.04129917; 35.04121467; 35.0412165; 35.04121533	-78.93247833; -78.93140567; -78.930337; -78.92925367; -78.92816317; -78.927098; -78.9260625; -78.924813; -78.92378333; -78.9227275; -78.92172617; -78.92081883; -78.91997667; -78.91930567; -78.9188355; -78.91828483; -78.91761417; -78.91704583; -78.91644833
74875	2019-05-17 14:56:22	1.0003	0.766238	ug/m3		0.03	1.37243	ug/m3		0.1	1.55432	ug/m3		0.05	1.22459	ug/m3		0.1	0.112089	ug/m3		0.1	5.01624	ug/m3		0.25	35.64383717; 35.643843; 35.6440025; 35.64421167; 35.64448717; 35.6446865; 35.64483083; 35.64487333; 35.64486717; 35.6447845; 35.64463883; 35.64438167; 35.64407633; 35.643692; 35.64325233; 35.64274683; 35.642216; 35.641593; 35.64108633; 35.64057033; 35.640066; 35.63952483; 35.6390105	-78.9976265; -78.99940117; -79.00113583; -79.00285383; -79.004948; -79.00673183; -79.00851933; -79.01031117; -79.01209067; -79.01386833; -79.01563983; -79.01773783; -79.01952367; -79.02127983; -79.02302967; -79.02477483; -79.0265065; -79.02858717; -79.030
74798	2019-05-15 21:19:47	1.0013	1.89735	ug/m3		0.03	1.16151	ug/m3		0.1	0.711731	ug/m3		0.05	5.20389	ug/m3		0.1	0	ug/m3	A2, U	0.1	5.02343	ug/m3		0.25	34.92963683; 34.929768; 34.92990867; 34.93023717; 34.93070683; 34.93128383; 34.9319385; 34.93279517; 34.9335715; 34.934392; 34.93524767; 34.9362485; 34.937422; 34.93866317; 34.94016167; 34.94138217; 34.94258033; 34.943771; 34.94493917; 34.94604167; 34.94706717; 34.94806183; 34.94907833; 34.95019983	-78.85381417; -78.85366917; -78.85351167; -78.85316667; -78.85268233; -78.85208283; -78.85141533; -78.8505295; -78.8497275; -78.8488865; -78.8480625; -78.84744833; -78.8472025; -78.84717017; -78.84713517; -78.847115; -78.84709783; -78.847063; -78.8469585;
74775	2019-05-15 16:31:47	1.0006	0.650222	ug/m3		0.03	0.148862	ug/m3		0.1	0.339144	ug/m3		0.05	1.27342	ug/m3		0.1	0.0897643	ug/m3	U	0.1	5.21398	ug/m3		0.25	34.2278585; 34.22764167; 34.22739567; 34.227133; 34.22677367; 34.22646017; 34.22612867; 34.22580733; 34.22542783; 34.22488333; 34.2244775; 34.22433483; 34.2242845; 34.224277; 34.2242765; 34.2242725; 34.22426567; 34.2242795; 34.22447783; 34.224906; 34.22517683; 34.22520283; 34.2251975	-77.953033; -77.952428; -77.95173167; -77.95103083; -77.95006133; -77.94913633; -77.94820933; -77.94733517; -77.94668233; -77.94616217; -77.945769; -77.94553617; -77.94526733; -77.94519517; -77.94518933; -77.94518583; -77.94518733; -77.94493483; -77.94470
74899	2019-05-17 20:47:13	0.49885	0.666177	ug/m3		0.06	0.340322	ug/m3		0.2	1.22011	ug/m3		0.1	1.46052	ug/m3		0.2	0	ug/m3	A2, U	0.2	5.54944	ug/m3	A1, J	0.5	35.33806417; 35.3368045; 35.33577967; 35.33473117; 35.333677; 35.33260283; 35.331458; 35.33030633; 35.328945; 35.32781683; 35.32672367; 35.32567133	-77.91999117; -77.92034067; -77.92066967; -77.92103233; -77.92143483; -77.92185083; -77.92228533; -77.92271517; -77.92325183; -77.9237945; -77.9243365; -77.92485383
74789	2019-05-15 19:29:26	1.0006	0.768812	ug/m3		0.03	0.66036	ug/m3		0.1	0.885963	ug/m3		0.05	2.20569	ug/m3		0.1	0	ug/m3	A2, U	0.1	5.66703	ug/m3		0.25	34.22062183; 34.22146917; 34.22231317; 34.2231115; 34.22373633; 34.2239435; 34.223953; 34.22396067; 34.2239675; 34.22396467; 34.22396133; 34.22396083; 34.223961; 34.2239615; 34.22396133; 34.223958; 34.22396567; 34.224148; 34.22456183; 34.22495333; 34.2250315; 34.2250365; 34.22511167; 34.22541567	-77.94424883; -77.9443525; -77.94445517; -77.94455033; -77.944633; -77.94465983; -77.94466483; -77.94466883; -77.944672; -77.94467033; -77.94466667; -77.94466417; -77.94466783; -77.9446665; -77.94466633; -77.94466183; -77.94465717; -77.94467733; -77.94471
74828	2019-05-16 15:42:12	1.0018	0.776284	ug/m3		0.03	1.11275	ug/m3		0.1	0.418847	ug/m3		0.05	2.22643	ug/m3		0.1	0.00760944	ug/m3	U	0.1	5.82147	ug/m3		0.25	35.00158417; 35.00178183; 35.001969; 35.00219117; 35.00238717; 35.00260183; 35.00287467; 35.00320133; 35.00339183; 35.003471; 35.00353933; 35.0035965; 35.00356783; 35.00315883; 35.00258967; 35.0017715; 35.00101233; 35.000234; 34.9994605; 34.99867933; 34.997873; 34.99688383; 34.9960425; 34.99518467	-78.908109; -78.9092525; -78.91035967; -78.9116645; -78.91279083; -78.91381383; -78.91470467; -78.9153575; -78.9156885; -78.91581617; -78.91592633; -78.91602767; -78.91638717; -78.91677083; -78.91729633; -78.91799033; -78.91849433; -78.918931; -78.9193611
74905	2019-05-17 21:56:04	0.50054	1.61553	ug/m3		0.06	0.837922	ug/m3		0.2	3.61455	ug/m3		0.1	5.87914	ug/m3		0.2	0.0683472	ug/m3	U	0.2	5.95899	ug/m3		0.5	35.54951433; 35.54981283; 35.55005617; 35.55037383; 35.55076083; 35.55117217; 35.55157683; 35.55209383; 35.55249617; 35.55291333; 35.55332667; 35.55373417	-78.3020365; -78.30198633; -78.30245967; -78.3030685; -78.303786; -78.30455717; -78.30531967; -78.3062575; -78.3070335; -78.30780983; -78.308598; -78.309357
74866	2019-05-17 01:08:21	1.0023	2.63897	ug/m3		0.03	1.84698	ug/m3		0.1	2.29379	ug/m3		0.05	2.46518	ug/m3		0.1	0.221992	ug/m3		0.1	6.17222	ug/m3		0.25	35.618249; 35.6195225; 35.62075033; 35.62199717; 35.6233265; 35.624726; 35.626432; 35.62786383; 35.62928317; 35.63071533; 35.63215367; 35.6336285; 35.63507033; 35.63677783; 35.6382235; 35.63969817; 35.641205; 35.64272183; 35.644217; 35.6457145; 35.64752367; 35.64905267; 35.65053883; 35.65201083	-78.56720983; -78.56711867; -78.5670205; -78.5669295; -78.56682967; -78.5667235; -78.5665865; -78.56647167; -78.5663605; -78.56626267; -78.56614883; -78.5660245; -78.565913; -78.5657915; -78.56569183; -78.5655785; -78.5654605; -78.56534167; -78.56522433;
74790	2019-05-15 19:41:15	1.0014	1.27533	ug/m3		0.03	0.795127	ug/m3		0.1	0.330638	ug/m3		0.05	4.31667	ug/m3		0.1	0.0230202	ug/m3	U	0.1	6.20517	ug/m3		0.25	34.25773783; 34.257828; 34.25792017; 34.258037; 34.25813233; 34.25822367; 34.258312; 34.25839567; 34.258473; 34.258547; 34.25862967; 34.2586935; 34.25879767; 34.25898983; 34.25933933; 34.2597815; 34.26024867; 34.26071317; 34.261226; 34.26176683; 34.26242483; 34.26299133; 34.26358317; 34.2641945	-78.06533983; -78.0668045; -78.06825233; -78.06993767; -78.07134133; -78.07278217; -78.0741685; -78.07550117; -78.07673783; -78.0778845; -78.07914067; -78.08013383; -78.081138; -78.08211717; -78.0831145; -78.08416383; -78.08526667; -78.086392; -78.0875658
74816	2019-05-16 00:52:06	1.0014	0.942141	ug/m3		0.03	0.497083	ug/m3		0.1	0.675007	ug/m3		0.05	3.34781	ug/m3		0.1	0.0770622	ug/m3	U	0.1	6.22403	ug/m3		0.25	35.05302967; 35.05301617; 35.0529985; 35.0529875; 35.05298217; 35.052973; 35.052967; 35.05296417; 35.0529615; 35.052962; 35.0529635; 35.0529635; 35.05296383; 35.05296367; 35.05296733; 35.05296967; 35.05296667; 35.05296183; 35.05296467; 35.05296217; 35.05295933; 35.05295933; 35.05296583; 35.05297367	-78.87815367; -78.87814883; -78.878136; -78.8781225; -78.87811417; -78.878105; -78.87809733; -78.87809383; -78.8780885; -78.87808867; -78.87808733; -78.8780825; -78.87807917; -78.87807783; -78.8780815; -78.87808433; -78.8780835; -78.87808; -78.87807733; -
74819	2019-05-16 01:38:37	1.0023	1.25547	ug/m3		0.03	2.41301	ug/m3		0.1	2.52847	ug/m3		0.05	3.58057	ug/m3		0.1	0.124725	ug/m3		0.1	6.82842	ug/m3		0.25	35.00936467; 35.00936333; 35.00936233; 35.00936383; 35.0093605; 35.0093585; 35.00935517; 35.00935267; 35.00934833; 35.00934467; 35.00934183; 35.00933967; 35.0093385; 35.00933767; 35.009343; 35.00934967; 35.00935783; 35.009367; 35.00937467; 35.00937933; 35.00938633; 35.00938667; 35.009383; 35.00938217	-78.822569; -78.82256517; -78.82256083; -78.82255967; -78.822557; -78.82255517; -78.82255833; -78.82256267; -78.82256533; -78.8225725; -78.82257883; -78.82258517; -78.8225915; -78.82259283; -78.822592; -78.82259017; -78.82258833; -78.822588; -78.8225895;
74906	2019-05-17 22:07:21	0.49975	1.2987	ug/m3		0.06	0.904758	ug/m3		0.2	3.62459	ug/m3		0.1	5.38292	ug/m3		0.2	0	ug/m3	A2, U	0.2	6.94944	ug/m3		0.5	35.55299833; 35.55243233; 35.5519035; 35.55129617; 35.550646; 35.5500225; 35.54943217; 35.54873233; 35.54815967; 35.547817; 35.54755233; 35.547305	-78.29916183; -78.29962383; -78.3000705; -78.30058617; -78.30114467; -78.3016795; -78.302178; -78.3027995; -78.30343583; -78.30410167; -78.304645; -78.30514517
74836	2019-05-16 17:29:31	1.0005	1.00665	ug/m3		0.03	1.11978	ug/m3		0.1	1.3277	ug/m3		0.05	3.45263	ug/m3		0.1	0.0146356	ug/m3	U	0.1	6.94993	ug/m3		0.25	34.81333583; 34.81278483; 34.81256883; 34.81255617; 34.81253767; 34.8122235; 34.81163417; 34.81093033; 34.810226; 34.8093915; 34.80869683; 34.8080035; 34.8073125; 34.8066025; 34.80584833; 34.8050485; 34.80404033; 34.80314633; 34.80219783; 34.8011965; 34.80014317; 34.79905883; 34.79777417; 34.796679	-79.18328567; -79.18346283; -79.18352383; -79.18352567; -79.18352667; -79.18363483; -79.183826; -79.1840715; -79.18429767; -79.18456683; -79.18478033; -79.18501133; -79.18523333; -79.18543517; -79.1856535; -79.18590167; -79.18621117; -79.18649567; -79.186
74799	2019-05-15 21:32:07	1.0013	1.89229	ug/m3		0.03	1.28965	ug/m3		0.1	0.465423	ug/m3		0.05	5.80646	ug/m3		0.1	0	ug/m3	A2, U	0.1	7.30152	ug/m3		0.25	35.051419; 35.051846; 35.05216067; 35.0523825; 35.052693; 35.05299767; 35.05314567; 35.05330867; 35.05357533; 35.053808; 35.05404517; 35.05429167; 35.05454867; 35.05484217; 35.05512483; 35.055419; 35.05578733; 35.0560695; 35.05633783; 35.05653033; 35.05678; 35.0571595; 35.057437; 35.05748533	-78.86447417; -78.86439917; -78.86436917; -78.8643275; -78.8642275; -78.86439633; -78.864865; -78.865427; -78.8662255; -78.86687317; -78.86754333; -78.86826517; -78.8690025; -78.869765; -78.87053767; -78.87137333; -78.87242967; -78.87322433; -78.87400683;
74818	2019-05-16 01:17:39	1.0008	0.472054	ug/m3		0.03	1.08019	ug/m3		0.1	1.83308	ug/m3		0.05	1.96995	ug/m3		0.1	0	ug/m3	A2, U	0.1	7.49627	ug/m3		0.25	35.030362; 35.03035417; 35.03034583; 35.030336; 35.03033733; 35.03033683; 35.03033967; 35.03033883; 35.03034267; 35.03034833; 35.03034667; 35.030344; 35.03034367; 35.0303395; 35.03033783; 35.03033367; 35.03034; 35.03034417; 35.03034883; 35.03035367; 35.03035967; 35.0303615; 35.03036517; 35.03036867	-78.86346983; -78.86346; -78.8634535; -78.86343467; -78.86342133; -78.863409; -78.86339783; -78.86338933; -78.86338817; -78.8633985; -78.86340217; -78.8634025; -78.8634005; -78.863397; -78.8633955; -78.86339583; -78.8633975; -78.86339917; -78.86340367; -7
74815	2019-05-16 00:40:50	1.0015	0.760534	ug/m3		0.03	0.582409	ug/m3		0.1	0.705691	ug/m3		0.05	2.19386	ug/m3		0.1	0	ug/m3	A2, U	0.1	7.70262	ug/m3		0.25	35.0581775; 35.05818467; 35.05819; 35.058176; 35.05817283; 35.05816317; 35.0581445; 35.058143; 35.05813583; 35.05812367; 35.05811467; 35.05810517; 35.05810433; 35.05810833; 35.0581145; 35.05811433; 35.0581135; 35.05811167; 35.05811133; 35.058107; 35.058106; 35.05810783; 35.05810833	-78.88021267; -78.88021633; -78.88021667; -78.88019967; -78.8801945; -78.88018517; -78.880173; -78.88017767; -78.8801735; -78.88016233; -78.88015417; -78.88012967; -78.88012033; -78.88011967; -78.88012133; -78.88012933; -78.88013383; -78.88013717; -78.880
74779	2019-05-15 17:24:34	1.0009	3.08396	ug/m3		0.03	1.822	ug/m3		0.1	0.116502	ug/m3		0.05	7.58587	ug/m3		0.1	1.26991e-08	ug/m3	U	0.1	8.03591	ug/m3		0.25	34.2384982; 34.2384982; 34.2384982; 34.2384982; 34.2384982; 34.2384982; 34.2384982; 34.2384982; 34.2384982; 34.2384982; 34.2384982; 34.2384982; 34.2384982; 34.2384982; 34.2384982; 34.2384982; 34.2384982; 34.2384982; 34.2384982; 34.2384982; 34.2384982; 34.2384982; 34.2384982; 34.2384982	-77.9466921; -77.9466921; -77.9466921; -77.9466921; -77.9466921; -77.9466921; -77.9466921; -77.9466921; -77.9466921; -77.9466921; -77.9466921; -77.9466921; -77.9466921; -77.9466921; -77.9466921; -77.9466921; -77.9466921; -77.9466921; -77.9466921; -77.9466
74802	2019-05-15 22:11:01	1.0022	1.56562	ug/m3		0.03	0.743239	ug/m3		0.1	0.283248	ug/m3		0.05	5.27834	ug/m3		0.1	0.00261258	ug/m3	U	0.1	8.22682	ug/m3		0.25	35.05980117; 35.060062; 35.06025733; 35.06043267; 35.0606475; 35.06074117; 35.06080233; 35.06097433; 35.0612995; 35.06169033; 35.062109; 35.0626685; 35.06324833; 35.0639635; 35.06468467; 35.06494833; 35.06475483; 35.0642045; 35.06340517; 35.06255167; 35.06165017; 35.06107683; 35.06095167; 35.06106783	-78.88341617; -78.88417133; -78.884834; -78.88542233; -78.8860345; -78.88635733; -78.8865905; -78.88679533; -78.88681533; -78.8869495; -78.88729033; -78.88781283; -78.888339; -78.88898967; -78.889567; -78.88979117; -78.889671; -78.8892225; -78.88856217; -
74910	2019-05-17 22:50:06	0.49974	2.29892	ug/m3		0.06	0.709988	ug/m3		0.2	1.95297	ug/m3		0.1	4.61188	ug/m3		0.2	0.0249335	ug/m3	U	0.2	8.4665	ug/m3		0.5	35.7561145; 35.75655683; 35.756939; 35.757302; 35.75763683; 35.75786017; 35.75796583; 35.75798533; 35.75783533; 35.75757283; 35.75715767; 35.75648783	-78.59986917; -78.601709; -78.60327583; -78.6048285; -78.6064195; -78.6080205; -78.609703; -78.61142117; -78.61354117; -78.61525217; -78.61691333; -78.6184615
74778	2019-05-15 17:13:47	1.0008	3.49642	ug/m3		0.03	1.46254	ug/m3		0.1	0.241885	ug/m3		0.05	7.81792	ug/m3		0.1	0.0357728	ug/m3	U	0.1	9.53647	ug/m3		0.25	34.2384982; 34.2384982; 34.2384982; 34.2384982; 34.2384982; 34.2384982; 34.2384982; 34.2384982; 34.2384982; 34.2384982; 34.2384982; 34.2384982; 34.2384982; 34.2384982; 34.2384982; 34.2384982; 34.2384982; 34.2384982; 34.2384982; 34.2384982; 34.2384982; 34.2384982; 34.2384982; 34.2384982	-77.9466921; -77.9466921; -77.9466921; -77.9466921; -77.9466921; -77.9466921; -77.9466921; -77.9466921; -77.9466921; -77.9466921; -77.9466921; -77.9466921; -77.9466921; -77.9466921; -77.9466921; -77.9466921; -77.9466921; -77.9466921; -77.9466921; -77.9466
74781	2019-05-15 17:46:07	1.0021	1.10196	ug/m3		0.03	1.16954	ug/m3		0.1	0.108438	ug/m3		0.05	5.7132	ug/m3		0.1	0	ug/m3	A2, U	0.1	9.74347	ug/m3		0.25	34.2384982; 34.2384982; 34.2384982; 34.2384982; 34.2384982; 34.2384982; 34.2384982; 34.2384982; 34.2384982; 34.2384982; 34.2384982; 34.2384982; 34.2384982; 34.2384982; 34.2384982; 34.2384982; 34.2384982; 34.2384982; 34.2384982; 34.2384982; 34.2384982; 34.2384982; 34.2384982; 34.2384982	-77.9466921; -77.9466921; -77.9466921; -77.9466921; -77.9466921; -77.9466921; -77.9466921; -77.9466921; -77.9466921; -77.9466921; -77.9466921; -77.9466921; -77.9466921; -77.9466921; -77.9466921; -77.9466921; -77.9466921; -77.9466921; -77.9466921; -77.9466
74780	2019-05-15 17:35:20	1.0007	2.17075	ug/m3		0.03	1.7367	ug/m3		0.1	0.218908	ug/m3		0.05	6.88774	ug/m3		0.1	1.69283e-12	ug/m3	U	0.1	9.90201	ug/m3		0.25	34.2384982; 34.2384982; 34.2384982; 34.2384982; 34.2384982; 34.2384982; 34.2384982; 34.2384982; 34.2384982; 34.2384982; 34.2384982; 34.2384982; 34.2384982; 34.2384982; 34.2384982; 34.2384982; 34.2384982; 34.2384982; 34.2384982; 34.2384982; 34.2384982; 34.2384982; 34.2384982; 34.2384982	-77.9466921; -77.9466921; -77.9466921; -77.9466921; -77.9466921; -77.9466921; -77.9466921; -77.9466921; -77.9466921; -77.9466921; -77.9466921; -77.9466921; -77.9466921; -77.9466921; -77.9466921; -77.9466921; -77.9466921; -77.9466921; -77.9466921; -77.9466
74881	2019-05-17 17:06:45	0.49952	0.367619	ug/m3		0.06	0.808422	ug/m3		0.2	2.29343	ug/m3		0.1	1.30519	ug/m3		0.2	0.337413	ug/m3		0.2	10.2565	ug/m3		0.5	34.97802667; 34.977622; 34.977015; 34.97625083; 34.975367; 34.974399; 34.97338867; 34.97215467; 34.97110867; 34.9700525; 34.9690155	-79.058373; -79.05814733; -79.05781067; -79.057394; -79.0569195; -79.0563975; -79.0558505; -79.055178; -79.05460667; -79.054028; -79.0534575
74776	2019-05-15 16:52:13	1.0014	9.06789	ug/m3		0.03	0.828958	ug/m3		0.1	0.510093	ug/m3		0.05	8.56994	ug/m3		0.1	0.092121	ug/m3	U	0.1	10.5599	ug/m3		0.25	34.2384982; 34.2384982; 34.2384982; 34.2384982; 34.2384982; 34.2384982; 34.2384982; 34.2384982; 34.2384982; 34.2384982; 34.2384982; 34.2384982; 34.2384982; 34.2384982; 34.2384982; 34.2384982; 34.2384982; 34.2384982; 34.2384982; 34.2384982; 34.2384982; 34.2384982; 34.2384982; 34.2384982	-77.9466921; -77.9466921; -77.9466921; -77.9466921; -77.9466921; -77.9466921; -77.9466921; -77.9466921; -77.9466921; -77.9466921; -77.9466921; -77.9466921; -77.9466921; -77.9466921; -77.9466921; -77.9466921; -77.9466921; -77.9466921; -77.9466921; -77.9466
74891	2019-05-17 19:13:16	0.49989	1.52627	ug/m3		0.06	1.89196	ug/m3		0.2	1.43659	ug/m3		0.1	6.58076	ug/m3		0.2	0.107158	ug/m3	U	0.2	11.7462	ug/m3		0.5	34.94272033; 34.94356967; 34.94446683; 34.94541633; 34.94638667; 34.94757583; 34.94858567; 34.94966; 34.95076767; 34.9518925; 34.95299967; 34.954295	-78.91226017; -78.91093467; -78.909659; -78.90842917; -78.90726417; -78.905883; -78.9046865; -78.90347667; -78.90219917; -78.90089767; -78.89961567; -78.89810583
74904	2019-05-17 21:44:38	0.50006	1.25688	ug/m3		0.06	2.77813	ug/m3		0.2	2.46359	ug/m3		0.1	7.48318	ug/m3		0.2	0	ug/m3	A2, U	0.2	11.887	ug/m3		0.5	35.47361283; 35.473573; 35.4735365; 35.473366; 35.47300633; 35.47249533; 35.47194233; 35.47139633; 35.47073233; 35.4702345; 35.469842; 35.46947283	-78.17697967; -78.17848917; -78.17997517; -78.181447; -78.18287067; -78.184185; -78.1854035; -78.18659933; -78.18808833; -78.1891985; -78.19006117; -78.190863
74898	2019-05-17 20:36:10	0.4996	2.01185	ug/m3		0.06	2.25912	ug/m3		0.2	2.88468	ug/m3		0.1	7.3444	ug/m3		0.2	0	ug/m3	A2, U	0.2	14.0243	ug/m3		0.5	35.385953; 35.3857945; 35.38567633; 35.3855605; 35.385549; 35.38538933; 35.38528583; 35.385275; 35.38529067; 35.38528617; 35.38519167; 35.38499967	-77.99713017; -77.99654667; -77.9961405; -77.99591983; -77.995548; -77.99499967; -77.99464983; -77.99458133; -77.99457233; -77.9945475; -77.99420383; -77.99355767
74777	2019-05-15 17:02:59	1.001	4.82875	ug/m3		0.03	3.42304	ug/m3		0.1	0.294177	ug/m3		0.05	13.8199	ug/m3		0.1	3.2715e-09	ug/m3	U	0.1	18.4135	ug/m3		0.25	34.2384982; 34.2384982; 34.2384982; 34.2384982; 34.2384982; 34.2384982; 34.2384982; 34.2384982; 34.2384982; 34.2384982; 34.2384982; 34.2384982; 34.2384982; 34.2384982; 34.2384982; 34.2384982; 34.2384982; 34.2384982; 34.2384982; 34.2384982; 34.2384982; 34.2384982; 34.2384982; 34.2384982	-77.9466921; -77.9466921; -77.9466921; -77.9466921; -77.9466921; -77.9466921; -77.9466921; -77.9466921; -77.9466921; -77.9466921; -77.9466921; -77.9466921; -77.9466921; -77.9466921; -77.9466921; -77.9466921; -77.9466921; -77.9466921; -77.9466921; -77.9466
74867	2019-05-17 01:19:08	1.0001	7.64319	ug/m3		0.03	7.11492	ug/m3		0.1	1.27398	ug/m3		0.05	35.7163	ug/m3		0.1	0	ug/m3	A2, U	0.1	52.6791	ug/m3		0.25	35.757982; 35.75805067; 35.75800717; 35.75784517; 35.75753817; 35.7570635; 35.75633833; 35.75539683; 35.7544755; 35.75350983; 35.753091; 35.752991; 35.7529755; 35.75294933; 35.75298667; 35.75319217; 35.75357633; 35.754058; 35.75446117; 35.75462767; 35.75447917; 35.75407967; 35.75357917; 35.75314783	-78.60876183; -78.61040967; -78.61212417; -78.613862; -78.61562567; -78.61731583; -78.61884417; -78.62025267; -78.62150783; -78.62295933; -78.6243725; -78.62592867; -78.62758567; -78.629324; -78.6310225; -78.63275633; -78.63444233; -78.636123; -78.6378338
74911	2019-05-17 23:07:19	0.50027	32.319	ug/m3		0.06	45.2122	ug/m3		0.2	4.31357	ug/m3		0.1	246.466	ug/m3		0.2	0	ug/m3	A2, U	0.2	314.666	ug/m3		0.5	35.87252467; 35.87285417; 35.873233; 35.8735625; 35.8738205; 35.8740725; 35.87446283; 35.87490883; 35.8754395; 35.87594233; 35.876404; 35.876945	-78.79296283; -78.7925545; -78.7921045; -78.79176967; -78.79146733; -78.79118483; -78.79072083; -78.79013233; -78.78945283; -78.78883683; -78.78845017; -78.78871117
